# Supplementary material for: Mutant Analysis in Arabidopsis Provides Insight into the Molecular Mode of Action of the Auxinic Herbicide Dicamba
Source: PLoS One. 2011 Mar 8;6(3):e17245. doi: 10.1371/journal.pone.0017245 (PMC3050828; doi:10.1371/journal.pone.0017245)
Supplement: Table S1 — Excel file of all 551 probe identifiers induced by dicamba 3 fold or more on the Arabidopsis Affymetrix array. The ACC number, Affymetrix probe ID, Log2FC, and gene description are included for each gene. (XLS) [file pone.0017245.s001.xls]

## Sheet: Sheet1
Acc	ID	logFC	Annotation
AT2G25510	265611_at	7.238	unknown protein
AT1G21250	259561_at	6.47908	WAK1 (CELL WALL-ASSOCIATED KINASE); kinase
AT5G03350	250942_at	6.3463	legume lectin family protein
AT3G22231	256766_at	6.32276	PCC1 (PATHOGEN AND CIRCADIAN CONTROLLED 1)
AT3G28210	256576_at	5.93493	PMZ; zinc ion binding
AT4G37390, AT1G59500	262099_s_at	5.80588	[AT4G37390, YDK1 (YADOKARI 1); indole-3-acetic acid amido synthetase];[AT1G59500, GH3.4; indole-3-acetic acid amido synthetase]
AT1G18830	261430_at	5.6669	transducin family protein / WD-40 repeat family protein
AT2G14560	265837_at	5.57253	similar to unknown protein [Arabidopsis thaliana] (TAIR:AT1G33840.1); similar to unnamed protein product [Vitis vinifera] (GB:CAO48825.1); contains InterPro domain Protein of unknown function DUF567 (InterPro:IPR007612)
AT3G56400	251705_at	5.39451	WRKY70 (WRKY DNA-binding protein 70); transcription factor
AT5G66780	247061_at	5.34366	similar to unknown [Ammopiptanthus mongolicus] (GB:AAW33981.1)
AT1G31580	256497_at	5.32092	ECS1
AT3G46230	252515_at	5.10341	ATHSP17.4 (Arabidopsis thaliana heat shock protein 17.4)
AT3G16330	257517_at	5.09981	similar to unknown protein [Arabidopsis thaliana] (TAIR:AT1G52140.1); similar to hypothetical protein [Vitis vinifera] (GB:CAN64915.1)
AT1G69930	260405_at	5.0239	ATGSTU11 (Arabidopsis thaliana Glutathione S-transferase (class tau) 11); glutathione transferase
AT5G12030	250351_at	4.94744	AT-HSP17.6A (Arabidopsis thaliana heat shock protein 17.6A)
AT5G59820	247655_at	4.94368	RHL41 (RESPONSIVE TO HIGH LIGHT 41); nucleic acid binding / transcription factor/ zinc ion binding
AT3G62100	251246_at	4.90976	IAA30 (indoleacetic acid-induced protein 30); transcription factor
AT4G21680	254396_at	4.88343	proton-dependent oligopeptide transport (POT) family protein
AT1G59660	262124_at	4.87214	nucleoporin family protein
AT5G43620, AT1G66500	256356_s_at	4.76002	[AT5G43620, S-locus protein-related];[AT1G66500, zinc finger (C2H2-type) family protein]
AT1G19960	261221_at	4.68823	similar to transmembrane receptor [Arabidopsis thaliana] (TAIR:AT2G32140.1)
AT1G09500	264514_at	4.65392	cinnamyl-alcohol dehydrogenase family / CAD family
AT2G26400	245035_at	4.54356	ARD/ATARD3 (ACIREDUCTONE DIOXYGENASE); acireductone dioxygenase [iron(II)-requiring]/ heteroglycan binding / metal ion binding
AT1G60750	264912_at	4.52813	pseudogene, aldo/keto reductase family, contains Pfam profile PF00248: oxidoreductase, aldo/keto reductase family; blastp match of 71% identity and 8.2e-127 P-value to GP|2606077|gb|AAB84222.1||AF030301 auxin-induced protein {Helianthus annuus}
AT1G03790	265084_at	4.48422	zinc finger (CCCH-type) family protein
AT3G56710	246293_at	4.44992	SIB1 (SIGMA FACTOR BINDING PROTEIN 1); binding
AT3G60140	251428_at	4.40612	DIN2 (DARK INDUCIBLE 2); hydrolase, hydrolyzing O-glycosyl compounds
AT5G54490	248164_at	4.37319	PBP1 (PINOID-BINDING PROTEIN 1); calcium ion binding
AT1G63530	261545_at	4.34508	similar to hydroxyproline-rich glycoprotein family protein [Arabidopsis thaliana] (TAIR:AT1G63540.1); similar to unnamed protein product [Vitis vinifera] (GB:CAO62858.1)
AT1G09080	264648_at	4.34297	BIP3; ATP binding
AT2G40340, AT2G40350	263823_s_at	4.32778	[AT2G40340, AP2 domain-containing transcription factor, putative (DRE2B)];[AT2G40350, DNA binding / transcription factor]
AT5G42380	249197_at	4.31166	CML37/CML39; calcium ion binding
AT5G52300	248352_at	4.30554	LTI65/RD29B (RESPONSIVE TO DESSICATION 29B)
AT2G23170	245076_at	4.26432	GH3.3; indole-3-acetic acid amido synthetase
AT1G52690	262128_at	4.21126	late embryogenesis abundant protein, putative / LEA protein, putative
AT1G72910, AT1G72930	262374_s_at	4.18523	[AT1G72910, disease resistance protein (TIR-NBS class), putative];[AT1G72930, TIR (TOLL/INTERLEUKIN-1 RECEPTOR-LIKE); transmembrane receptor]
AT5G12020	250296_at	4.12057	HSP17.6II (17.6 KDA CLASS II HEAT SHOCK PROTEIN)
AT5G06760	250648_at	4.07572	late embryogenesis abundant group 1 domain-containing protein / LEA group 1 domain-containing protein
AT3G16150	258338_at	4.0751	L-asparaginase, putative / L-asparagine amidohydrolase, putative
AT2G41090	267076_at	4.07329	calmodulin-like calcium-binding protein, 22 kDa (CaBP-22)
AT1G72800	259864_at	4.04236	nuM1-related
AT2G32190, AT2G32210.1, AT2G32190.1	265670_s_at	3.98855	[AT2G32190, similar to unknown protein [Arabidopsis thaliana] (TAIR:AT2G32210.1); similar to unknown [Populus trichocarpa] (GB:ABK92801.1); contains domain PD188784 (PD188784)];[AT2G32210, similar to unknown protein [Arabidopsis thaliana] (TAIR:AT2G32190.1); similar to unknown [Populus trichocarpa] (GB:ABK92801.1); contains domain PD188784 (PD188784)]
AT1G15520	261763_at	3.97666	ATPDR12/PDR12 (PLEIOTROPIC DRUG RESISTANCE 12); ATPase, coupled to transmembrane movement of substances
NA	265674_at	3.9638	no_match
AT4G16820	245447_at	3.92314	lipase class 3 family protein
AT5G66400	247095_at	3.91214	RAB18 (RESPONSIVE TO ABA 18)
AT3G22910	256833_at	3.90843	calcium-transporting ATPase, plasma membrane-type, putative / Ca(2+)-ATPase, putative (ACA13)
AT1G71140	259743_at	3.8918	MATE efflux family protein
AT5G52640	248332_at	3.88595	HSP81-1 (HEAT SHOCK PROTEIN 81-1); ATP binding / unfolded protein binding
AT5G22460	249917_at	3.84976	esterase/lipase/thioesterase family protein
AT1G80160	262047_at	3.75148	lactoylglutathione lyase family protein / glyoxalase I family protein
AT3G51810	246299_at	3.74618	ATEM1 (Early methionine labelled)
AT1G59860, AT1G07400,	262911_s_at	3.73074	[AT1G59860, 17.6 kDa class I heat shock protein (HSP17.6A-CI)];[AT1G07400, 17.8 kDa class I heat shock protein (HSP17.8-CI)]
AT1G07430	261077_at	3.72944	protein phosphatase 2C, putative / PP2C, putative
AT1G02450	260904_at	3.72043	NIMIN-1/NIMIN1; protein binding
AT2G47770	266462_at	3.7041	benzodiazepine receptor-related
AT5G59310	247718_at	3.70235	LTP4 (LIPID TRANSFER PROTEIN 4); lipid binding
AT2G14960	266611_at	3.67536	GH3.1
AT3G08970	258984_at	3.66823	DNAJ heat shock N-terminal domain-containing protein
AT2G21820	263881_at	3.62102	similar to hypothetical protein MtrDRAFT_AC155884g16v2 [Medicago truncatula] (GB:ABN08202.1)
AT4G14400	245265_at	3.60478	ACD6 (ACCELERATED CELL DEATH 6); protein binding
AT4G39210	252888_at	3.59139	APL3 (large subunit of AGP 3)
AT5G13080	245976_at	3.5727	WRKY75 (WRKY DNA-BINDING PROTEIN 75); transcription factor
AT1G64110	262347_at	3.57148	AAA-type ATPase family protein
AT1G02220	264148_at	3.56844	ANAC003 (Arabidopsis NAC domain containing protein 3); transcription factor
AT3G02480	258498_at	3.567	ABA-responsive protein-related
AT1G53540	260978_at	3.56539	17.6 kDa class I small heat shock protein (HSP17.6C-CI) (AA 1-156)
AT4G37370	253046_at	3.55959	CYP81D8 (cytochrome P450, family 81, subfamily D, polypeptide 8); oxygen binding
AT2G35300	266544_at	3.55594	late embryogenesis abundant group 1 domain-containing protein / LEA group 1 domain-containing protein
AT5G64510	247293_at	3.53961	similar to unnamed protein product [Vitis vinifera] (GB:CAO49799.1)
AT1G16030	261838_at	3.52881	HSP70B (heat shock protein 70B); ATP binding
AT3G55090	251824_at	3.51815	ATPase, coupled to transmembrane movement of substances
AT3G60420	251400_at	3.51213	similar to unknown protein [Arabidopsis thaliana] (TAIR:AT3G60450.1); similar to unnamed protein product [Vitis vinifera] (GB:CAO70569.1); contains InterPro domain Phosphoglycerate mutase (InterPro:IPR013078); contains InterPro domain PRIB5 (InterPro:IPR012398)
AT4G27652	253830_at	3.50229	similar to unknown protein [Arabidopsis thaliana] (TAIR:AT4G27657.1)
AT4G12290, AT4G12280	254833_s_at	3.48854	[AT4G12290, copper amine oxidase, putative];[AT4G12280, copper amine oxidase family protein]
AT5G55450	248062_at	3.48395	protease inhibitor/seed storage/lipid transfer protein (LTP) family protein
AT1G28480	261443_at	3.47601	GRX480; thiol-disulfide exchange intermediate
AT1G69880	260408_at	3.44171	ATH8 (thioredoxin H-type 8); thiol-disulfide exchange intermediate
At1g64940	266155_at	3.42466	cytochrome P450, putative similar to cytochrome p450 GI:438242 from [Solanum melongena]
AT3G28510	256593_at	3.40738	AAA-type ATPase family protein
AT5G38710	249527_at	3.39077	proline oxidase, putative / osmotic stress-responsive proline dehydrogenase, putative
AT1G17180	262517_at	3.36954	ATGSTU25 (Arabidopsis thaliana Glutathione S-transferase (class tau) 25); glutathione transferase
AT3G12580	256245_at	3.35103	HSP70 (heat shock protein 70); ATP binding
AT2G01430	266346_at	3.34705	homeobox-leucine zipper protein 17 (HB-17) / HD-ZIP transcription factor 17
AT1G43160	264415_at	3.34181	RAP2.6 (related to AP2 6); DNA binding / transcription factor
AT1G56600	245627_at	3.32973	ATGOLS2 (ARABIDOPSIS THALIANA GALACTINOL SYNTHASE 2); transferase, transferring glycosyl groups / transferase, transferring hexosyl groups
AT5G14470	250182_at	3.31227	GHMP kinase-related
AT2G36780, AT2G36770	265199_s_at	3.29961	[AT2G36780, UDP-glucoronosyl/UDP-glucosyl transferase family protein];[AT2G36770, UDP-glucoronosyl/UDP-glucosyl transferase family protein]
AT5G65300	247177_at	3.28538	unknown protein
AT3G63380	251176_at	3.27684	calcium-transporting ATPase, plasma membrane-type, putative / Ca(2+)-ATPase, putative (ACA12)
AT1G19020	259479_at	3.25767	similar to unknown protein [Arabidopsis thaliana] (TAIR:AT3G48180.1); similar to unnamed protein product [Vitis vinifera] (GB:CAO40966.1)
AT2G38340	267026_at	3.24475	AP2 domain-containing transcription factor, putative (DRE2B)
AT3G27880	257226_at	3.24014	similar to unknown protein [Arabidopsis thaliana] (TAIR:AT1G23710.1); similar to hypothetical protein [Vitis vinifera] (GB:CAN61665.1); similar to unnamed protein product [Vitis vinifera] (GB:CAO14763.1); contains InterPro domain Protein of unknown function DUF1645 (InterPro:IPR012442)
AT2G20500	263370_at	3.23044	unknown protein
AT1G68880	260030_at	3.22287	ATBZIP (ARABIDOPSIS THALIANA BASIC LEUCINE-ZIPPER 8); DNA binding / transcription factor
AT1G72900	262381_at	3.2111	disease resistance protein (TIR-NBS class), putative
AT1G76600	259979_at	3.20422	similar to unknown protein [Arabidopsis thaliana] (TAIR:AT1G21010.1); similar to hypothetical protein [Vitis vinifera] (GB:CAN67638.1)
AT2G42430	265856_at	3.20364	LBD16 (ASYMMETRIC LEAVES2-LIKE18)
AT5G43840	249117_at	3.20091	AT-HSFA6A (Arabidopsis thaliana heat shock transcription factor A6A); DNA binding / transcription factor
AT1G80840	261892_at	3.16096	WRKY40 (WRKY DNA-binding protein 40); transcription factor
AT1G05680	263231_at	3.15582	UDP-glucoronosyl/UDP-glucosyl transferase family protein
AT3G02800	257536_at	3.13804	phosphoprotein phosphatase
AT4G35190	253182_at	3.12761	similar to unknown protein [Arabidopsis thaliana] (TAIR:AT2G37210.1); similar to unnamed protein product [Vitis vinifera] (GB:CAO47480.1); contains InterPro domain Conserved hypothetical protein CHP00730 (InterPro:IPR005269)
AT3G11340	256252_at	3.11504	UDP-glucoronosyl/UDP-glucosyl transferase family protein
AT4G02360	255527_at	3.11287	similar to unknown protein [Arabidopsis thaliana] (TAIR:AT1G02813.1); similar to unnamed protein product [Vitis vinifera] (GB:CAO40037.1); contains InterPro domain Protein of unknown function DUF538 (InterPro:IPR007493)
AT2G15480	265499_at	3.11188	UGT73B5 (UDP-GLUCOSYL TRANSFERASE 73B5); UDP-glycosyltransferase/ transferase, transferring glycosyl groups
AT1G17020	262482_at	3.07758	SRG1 (SENESCENCE-RELATED GENE 1); oxidoreductase, acting on paired donors, with incorporation or reduction of molecular oxygen, 2-oxoglutarate as one donor, and incorporation of one atom each of oxygen into both donors
AT5G54610	248169_at	3.03849	ANK (ANKYRIN); protein binding
AT2G45570	267559_at	3.03457	CYP76C2 (cytochrome P450, family 76, subfamily C, polypeptide 2); oxygen binding
AT4G18050	254710_at	3.02834	PGP9 (P-GLYCOPROTEIN 9); ATPase, coupled to transmembrane movement of substances
AT5G13880	250211_at	3.02578	similar to unknown protein [Arabidopsis thaliana] (TAIR:AT5G47920.1); similar to hypothetical protein [Vitis vinifera] (GB:CAN74736.1)
AT2G40750	257382_at	3.0225	WRKY54 (WRKY DNA-binding protein 54); transcription factor
AT3G17520	258347_at	3.01922	late embryogenesis abundant domain-containing protein / LEA domain-containing protein
AT5G62520	247431_at	3.01279	SRO5 (SIMILAR TO RCD ONE 5); NAD+ ADP-ribosyltransferase
AT2G30400	267493_at	2.99186	ATOFP2/OFP2 (ARABIDOPSIS THALIANA OVATE FAMILY PROTEIN 2)
AT1G52560	262148_at	2.99159	26.5 kDa class I small heat shock protein-like (HSP26.5-P)
AT1G77120	264953_at	2.97868	ADH1 (ALCOHOL DEHYDROGENASE 1)
AT1G15580	261766_at	2.96964	IAA5 (indoleacetic acid-induced protein 5); transcription factor
AT5G47370	248801_at	2.96225	HAT2; transcription factor
AT3G61890	251272_at	2.95777	ATHB-12 (ARABIDOPSIS THALIANA HOMEOBOX PROTEIN 12); transcription factor
AT3G19920	257994_at	2.95447	similar to unknown protein [Arabidopsis thaliana] (TAIR:AT5G64230.1); similar to unnamed protein product [Vitis vinifera] (GB:CAO44392.1)
AT5G05410	250781_at	2.9539	DREB2A (DRE-BINDING PROTEIN 2A); DNA binding / transcription activator/ transcription factor
AT1G16510	262703_at	2.94379	auxin-responsive family protein
AT2G15490	265501_at	2.94013	UGT73B4; UDP-glycosyltransferase/ transferase, transferring glycosyl groups
AT3G25620	256757_at	2.93756	ABC transporter family protein
NA	265572_at	2.93006	no_match
AT3G15670	258224_at	2.9281	late embryogenesis abundant protein, putative / LEA protein, putative
AT1G08050	260648_at	2.92082	zinc finger (C3HC4-type RING finger) family protein
AT4G27280	253915_at	2.91708	calcium-binding EF hand family protein
AT1G62840.1	257466_at	2.91151	similar to unknown protein [Arabidopsis thaliana] (TAIR:AT1G12320.1); similar to unnamed protein product [Vitis vinifera] (GB:CAO24498.1); contains InterPro domain Protein of unknown function DUF1442 (InterPro:IPR009902)
AT3G20300	257672_at	2.90448	extracellular ligand-gated ion channel
AT5G24210	249777_at	2.90373	lipase class 3 family protein
AT1G03400	264843_at	2.89911	2-oxoglutarate-dependent dioxygenase, putative
AT2G43500	260540_at	2.89633	RWP-RK domain-containing protein
AT3G53230	251975_at	2.89441	cell division cycle protein 48, putative / CDC48, putative
AT5G13750	250252_at	2.88208	ZIFL1 (ZINC INDUCED FACILITATOR-LIKE 1); tetracycline:hydrogen antiporter/ transporter
AT4G17785	245381_at	2.87313	MYB39 (MYB DOMAIN PROTEIN 39); DNA binding / transcription factor
AT5G47920	248777_at	2.86989	similar to unknown protein [Arabidopsis thaliana] (TAIR:AT5G13880.1); similar to hypothetical protein [Vitis vinifera] (GB:CAN74736.1); similar to unnamed protein product [Vitis vinifera] (GB:CAO68720.1)
multiple	249255_at	2.86659	ATCHX18 (cation/hydrogen exchanger 18); monovalent cation:proton antiporter
AT1G15040	260741_at	2.86108	glutamine amidotransferase-related
AT5G60760	247582_at	2.85349	2-phosphoglycerate kinase-related
AT1G05340	264580_at	2.85319	similar to unknown protein [Arabidopsis thaliana] (TAIR:AT2G32210.1)
AT5G40420	249353_at	2.84026	OLEO2 (OLEOSIN 2)
AT3G30775	257315_at	2.835	ERD5 (EARLY RESPONSIVE TO DEHYDRATION 5); proline dehydrogenase
AT5G52900	248282_at	2.8156	similar to unnamed protein product [Vitis vinifera] (GB:CAO49548.1)
AT2G36220	263931_at	2.80697	similar to unknown protein [Arabidopsis thaliana] (TAIR:AT3G52710.1); similar to unnamed protein product [Vitis vinifera] (GB:CAO15901.1)
AT2G23200	245074_at	2.80581	protein kinase family protein
AT5G24530	249754_at	2.8008	oxidoreductase, 2OG-Fe(II) oxygenase family protein
AT1G11330	262507_at	2.76869	S-locus lectin protein kinase family protein
AT3G48580	252320_at	2.7409	xyloglucan:xyloglucosyl transferase, putative / xyloglucan endotransglycosylase, putative / endo-xyloglucan transferase, putative
AT1G76070	261748_at	2.73575	Identical to Uncharacterized protein At1g76070 [Arabidopsis Thaliana] (GB:Q9SGS5;GB:Q8LAC9;GB:Q9LQR1); similar to unknown protein [Arabidopsis thaliana] (TAIR:AT1G20310.1); similar to hypothetical protein [Vitis vinifera] (GB:CAN83887.1)
AT2G39370	266974_at	2.73439	similar to unknown protein [Arabidopsis thaliana] (TAIR:AT2G37380.1); similar to unnamed protein product [Vitis vinifera] (GB:CAO41570.1)
AT5G13200	250279_at	2.72409	GRAM domain-containing protein / ABA-responsive protein-related
AT3G04640	258792_at	2.72137	glycine-rich protein
AT3G05360	259297_at	2.7093	disease resistance family protein / LRR family protein
AT4G00940	255651_at	2.70762	Dof-type zinc finger domain-containing protein
AT1G21270	259560_at	2.70729	WAK2 (wall-associated kinase 2); protein serine/threonine kinase
AT1G09180	264252_at	2.69786	ATSAR1/ATSARA1A (ARABIDOPSIS THALIANA SECRETION-ASSOCIATED RAS SUPER FAMILY 1); GTP binding
AT4G32280	253423_at	2.69343	IAA29 (indoleacetic acid-induced protein 29); transcription factor
AT5G51830	248381_at	2.69122	pfkB-type carbohydrate kinase family protein
AT5G40010	249438_at	2.68826	AATP1 (AAA-ATPASE 1); ATP binding / ATPase
AT1G02530, AT1G02520	260932_s_at	2.68356	[AT1G02530, PGP12 (P-GLYCOPROTEIN 12); ATPase, coupled to transmembrane movement of substances];[AT1G02520, PGP11 (P-GLYCOPROTEIN 11); ATPase, coupled to transmembrane movement of substances]
AT5G18270	250024_at	2.68204	ANAC087; transcription factor
AT1G69680	260397_at	2.67348	similar to unknown [Populus trichocarpa] (GB:ABK93471.1); contains InterPro domain Mog1/PsbP/DUF1795, alpha/beta/alpha sandwich (InterPro:IPR016124); contains InterPro domain Mog1/PsbP, alpha/beta/alpha sandwich (InterPro:IPR016123); contains InterPro domain Ran-interacting Mog1 protein (InterPro:IPR007681)
AT3G10450	258923_at	2.66315	SCPL7; serine carboxypeptidase
AT3G57380	251652_at	2.65256	similar to unknown protein [Arabidopsis thaliana] (TAIR:AT2G41640.1); similar to glycosyltransferase [Medicago truncatula] (GB:CAI30145.1); contains InterPro domain Protein of unknown function DUF563 (InterPro:IPR007657)
AT4G14560	245397_at	2.64113	IAA1 (INDOLE-3-ACETIC ACID INDUCIBLE); transcription factor
AT3G50260	252214_at	2.63613	ATERF#011/CEJ1 (COOPERATIVELY REGULATED BY ETHYLENE AND JASMONATE 1); DNA binding / transcription factor
AT5G24030	249765_at	2.62503	SLAH3 (SLAC1 HOMOLOGUE 3); transporter
AT2G25460	265618_at	2.62153	similar to unknown protein [Arabidopsis thaliana] (TAIR:AT5G04860.1); similar to hypothetical protein [Vitis vinifera] (GB:CAN68625.1); contains InterPro domain C2 calcium-dependent membrane targeting (InterPro:IPR000008)
AT1G74310	260248_at	2.61471	ATHSP101 (HEAT SHOCK PROTEIN 101); ATP binding / ATPase
AT4G33070	253416_at	2.59964	pyruvate decarboxylase, putative
AT1G55910	260601_at	2.59579	ZIP11 (ZINC TRANSPORTER 11 PRECURSOR); cation transmembrane transporter/ metal ion transmembrane transporter
AT2G38470	267028_at	2.59299	WRKY33 (WRKY DNA-binding protein 33); transcription factor
AT2G18600	265926_at	2.5878	RUB1-conjugating enzyme, putative
AT5G43450	249125_at	2.58723	2-oxoglutarate-dependent dioxygenase, putative
ATMG01080, ATMG00040,	257339_s_at	2.58363	[ATMG00040, hypothetical protein];[AT2G07671, H+-transporting two-sector ATPase, C subunit family protein];[ATMG01080, subunit 9 of mitochondrial F0-ATPase]
AT5G52050	248392_at	2.57849	MATE efflux protein-related
AT4G08470	255148_at	2.57398	MAPKKK10 (Mitogen-activated protein kinase kinase kinase 10); kinase
AT1G13340	259410_at	2.57192	similar to unknown protein [Arabidopsis thaliana] (TAIR:AT1G34220.2); similar to unknown [Carica papaya] (GB:ABS01355.1); contains InterPro domain Protein of unknown function DUF292, eukaryotic (InterPro:IPR005061)
AT4G21730	254373_at	2.56336	pseudogene of N-ethylmaleimide sensitive factor (NSF)
AT1G25400	255733_at	2.5612	similar to unknown protein [Arabidopsis thaliana] (TAIR:AT1G68440.1); similar to unnamed protein product [Vitis vinifera] (GB:CAO42150.1)
AT4G12400	254839_at	2.55472	stress-inducible protein, putative
AT5G09970	250509_at	2.55468	CYP78A7 (cytochrome P450, family 78, subfamily A, polypeptide 7); oxygen binding
AT4G28460	253796_at	2.55359	unknown protein
AT2G33590	255787_at	2.55304	cinnamoyl-CoA reductase family
AT4G15120	245363_at	2.55224	VQ motif-containing protein
AT2G29460	266267_at	2.54933	ATGSTU4 (GLUTATHIONE S-TRANSFERASE 22); glutathione transferase
AT3G24500	258133_at	2.54353	ATMBF1C/MBF1C (MULTIPROTEIN BRIDGING FACTOR 1C); DNA binding / transcription coactivator/ transcription factor
AT5G04380	245703_at	2.53999	S-adenosyl-L-methionine:carboxyl methyltransferase family protein
AT4G18950	254605_at	2.53835	ankyrin protein kinase, putative
AT1G49750	261598_at	2.53242	leucine-rich repeat family protein
AT3G19390	258005_at	2.52423	cysteine proteinase, putative / thiol protease, putative
AT2G33310	255788_at	2.5163	IAA13 (indoleacetic acid-induced protein 13); transcription factor
AT4G05020	255259_at	2.51523	NDB2 (NAD(P)H DEHYDROGENASE B2); disulfide oxidoreductase
AT1G66880	256366_at	2.50893	serine/threonine protein kinase family protein
AT5G39610	249467_at	2.50387	ANAC092/ATNAC2/ATNAC6 (Arabidopsis NAC domain containing protein 92); protein heterodimerization/ protein homodimerization/ transcription factor
AT2G22470	264005_at	2.50255	AGP2 (ARABINOGALACTAN-PROTEIN 2)
AT3G50970	252102_at	2.49718	LTI30 (LOW TEMPERATURE-INDUCED 30)
AT3G22240	256617_at	2.48802	unknown protein
AT3G28007	257271_at	2.48606	nodulin MtN3 family protein
AT2G36750	265197_at	2.48378	UGT72C1 (UDP-GLUCOSYL TRANSFERASE 72C1); UDP-glycosyltransferase/ transferase, transferring glycosyl groups
AT3G01650	259178_at	2.48344	RGLG1 (RING DOMAIN LIGASE1); protein binding / zinc ion binding
AT1G35710	261339_at	2.48248	leucine-rich repeat transmembrane protein kinase, putative
AT4G02280	255521_at	2.48036	SUS3; UDP-glycosyltransferase/ sucrose synthase/ transferase, transferring glycosyl groups
AT2G18660	266070_at	2.46975	EXLB3 (EXPANSIN-LIKE B3 PRECURSOR)
AT4G27260	253908_at	2.46512	GH3.5/WES1; indole-3-acetic acid amido synthetase
AT5G52750	248327_at	2.46196	heavy-metal-associated domain-containing protein
AT4G39670	252908_at	2.45705	glycolipid binding / glycolipid transporter
AT2G47520	245173_at	2.45289	AP2 domain-containing transcription factor, putative
AT2G46430, AT2G46440	263776_s_at	2.45175	[AT2G46430, ATCNGC3 (CYCLIC NUCLEOTIDE GATED CHANNEL 3); calmodulin binding / cyclic nucleotide binding / ion channel];[AT2G46440, ATCNGC11 (cyclic nucleotide gated channel 11); calmodulin binding / cyclic nucleotide binding / ion channel]
AT1G18100	256073_at	2.45019	E12A11; phosphatidylethanolamine binding
AT2G43820	260567_at	2.43988	GT/UGT74F2 (UDP-GLUCOSYLTRANSFERASE 74F2); UDP-glucosyltransferase/ UDP-glycosyltransferase/ transferase, transferring glycosyl groups / transferase, transferring hexosyl groups
AT5G48570	248657_at	2.43828	peptidyl-prolyl cis-trans isomerase, putative / FK506-binding protein, putative
AT1G74110	260376_at	2.42723	CYP78A10 (cytochrome P450, family 78, subfamily A, polypeptide 10); oxygen binding
AT2G20560	263374_at	2.41832	DNAJ heat shock family protein
AT3G14620	258063_at	2.41718	CYP72A8 (cytochrome P450, family 72, subfamily A, polypeptide 8); oxygen binding
AT5G10695	246018_at	2.41686	similar to unknown protein [Arabidopsis thaliana] (TAIR:AT5G57123.1); similar to unknown [Picea sitchensis] (GB:ABK22689.1)
AT2G39350	267008_at	2.40299	ABC transporter family protein
AT4G26090	253997_at	2.40142	RPS2 (RESISTANT TO P. SYRINGAE 2)
AT5G06300	250723_at	2.39663	carboxy-lyase
AT1G74440	260211_at	2.39496	similar to unknown protein [Arabidopsis thaliana] (TAIR:AT1G18720.1); similar to unknown [Populus trichocarpa] (GB:ABK94463.1); similar to hypothetical protein [Vitis vinifera] (GB:CAN69808.1); contains InterPro domain Protein of unknown function DUF962 (InterPro:IPR009305)
AT2G41190	267080_at	2.39043	amino acid transporter family protein
AT4G26270	253987_at	2.38506	phosphofructokinase family protein
AT3G21270	258044_at	2.38343	ADOF2 (Arabidopsis dof zinc finger protein 2); DNA binding / transcription factor
AT1G08430	257481_at	2.3833	ALMT1/ATALMT1 (AL-ACTIVATED MALATE TRANSPORTER 1); malate transmembrane transporter/
AT2G29500	266294_at	2.38212	17.6 kDa class I small heat shock protein (HSP17.6B-CI)
AT1G14790	262888_at	2.38116	RDR1 (RNA-DEPENDENT RNA POLYMERASE 1); RNA-directed RNA polymerase/ nucleic acid binding
AT5G17760	250062_at	2.37652	AAA-type ATPase family protein
AT3G09350	259037_at	2.37285	armadillo/beta-catenin repeat family protein
AT5G64310	247279_at	2.36017	AGP1 (ARABINOGALACTAN-PROTEIN 1)
AT4G35180	253181_at	2.35447	LHT7 (LYS/HIS TRANSPORTER 7); amino acid transmembrane transporter
AT2G01300	265732_at	2.35224	similar to unknown protein [Arabidopsis thaliana] (TAIR:AT1G15010.1); similar to unnamed protein product [Vitis vinifera] (GB:CAO42242.1)
AT4G10955, AT4G10960	254952_at	2.34784	[AT4G10955, lipase class 3 family protein];[AT4G10960, UGE5 (UDP-D-GLUCOSE/UDP-D-GALACTOSE 4-EPIMERASE 5); UDP-glucose 4-epimerase/ protein dimerization]
AT1G80670	261896_at	2.34768	transducin family protein / WD-40 repeat family protein
AT5G02760	251017_at	2.34273	protein phosphatase 2C family protein / PP2C family protein
NA	260379_at	2.3412	no_match
AT1G12320	259520_at	2.3337	similar to unknown protein [Arabidopsis thaliana] (TAIR:AT1G62840.1); similar to unnamed protein product [Vitis vinifera] (GB:CAO24498.1); contains InterPro domain Protein of unknown function DUF1442 (InterPro:IPR009902)
ATMG00160	244950_at	2.3238	cytochrome c oxidase subunit 2
AT5G54860	248134_at	2.30369	integral membrane transporter family protein
AT5G49690	248563_at	2.30117	UDP-glucoronosyl/UDP-glucosyl transferase family protein
AT4G28490	253779_at	2.28832	HAESA (RECEPTOR-LIKE PROTEIN KINASE 5); ATP binding / kinase/ protein serine/threonine kinase
AT3G53160	251971_at	2.2882	UGT73C7 (UDP-GLUCOSYL TRANSFERASE 73C7); UDP-glycosyltransferase/ transferase, transferring glycosyl groups
AT5G39040	249487_at	2.28141	ATTAP2 (Arabidopsis thaliana transporter associated with antigen processing protein 2); ATPase, coupled to transmembrane movement of substances
AT5G57910	247835_at	2.28022	similar to unknown protein [Arabidopsis thaliana] (TAIR:AT4G30630.1); similar to unnamed protein product [Vitis vinifera] (GB:CAO66657.1)
AT4G03960	255360_at	2.2709	tyrosine specific protein phosphatase family protein
AT3G46660	252487_at	2.27063	UDP-glucoronosyl/UDP-glucosyl transferase family protein
AT1G22400	261934_at	2.27006	ATUGT85A1/UGT85A1 (UDP-GLUCOSYL TRANSFERASE 85A1); UDP-glycosyltransferase/ glucuronosyltransferase/ transferase, transferring glycosyl groups / transferase, transferring hexosyl groups
AT1G77510	259757_at	2.26412	ATPDIL1-2 (PDI-LIKE 1-2); protein disulfide isomerase
AT1G35260	259548_at	2.26287	MLP165 (MLP-LIKE PROTEIN 165)
AT4G23880	254178_at	2.26259	unknown protein
AT3G12510	256285_at	2.25936	similar to At3g12510-like protein [Boechera stricta] (GB:ABB89768.1); contains domain PTHR11945 (PTHR11945); contains domain PTHR11945:SF13 (PTHR11945:SF13)
AT5G59490	247727_at	2.25251	haloacid dehalogenase-like hydrolase family protein
AT2G27150	263570_at	2.24492	AAO3 (ABSCISIC ALDEHYDE OXIDASE 3)
AT5G55250	248104_at	2.24392	IAMT1 (IAA CARBOXYLMETHYLTRANSFERASE 1); S-adenosylmethionine-dependent methyltransferase
AT1G10170	264460_at	2.2431	ATNFXL1; transcription factor
AT3G28420	257900_at	2.24055	contains domain PROKAR_LIPOPROTEIN (PS51257)
AT3G17790	258158_at	2.23703	ATACP5 (acid phosphatase 5); acid phosphatase/ protein serine/threonine phosphatase
AT3G19240	257029_at	2.23395	similar to dem protein-related / defective embryo and meristems protein-related [Arabidopsis thaliana] (TAIR:AT4G33400.1); similar to DEM2 [Lycopersicon esculentum] (GB:AAQ90244.1); similar to DEM2 [Lycopersicon esculentum] (GB:AAQ90245.1); similar to unnamed protein product [Vitis vinifera] (GB:CAO61339.1); contains InterPro domain Vacuolar import and degradation, Vid27-related (InterPro:IPR0138…
AT3G49530	252278_at	2.22997	ANAC062 (Arabidopsis NAC domain containing protein 62); transcription factor
AT2G28400	265276_at	2.22428	similar to unknown protein [Arabidopsis thaliana] (TAIR:AT5G60680.1); similar to unnamed protein product [Vitis vinifera] (GB:CAO21845.1); contains InterPro domain Protein of unknown function DUF584 (InterPro:IPR007608)
AT5G58980	247742_at	2.21041	ceramidase family protein
AT5G22570	249890_at	2.20862	WRKY38 (WRKY DNA-binding protein 38); transcription factor
AT1G28760	262741_at	2.20743	similar to unknown protein [Arabidopsis thaliana] (TAIR:AT5G67610.1); similar to unknown protein [Arabidopsis thaliana] (TAIR:AT5G67610.2); similar to unnamed protein product [Vitis vinifera] (GB:CAO18262.1)
AT3G03620	259217_at	2.207	MATE efflux family protein
AT5G51440	248434_at	2.20077	23.5 kDa mitochondrial small heat shock protein (HSP23.5-M)
AT2G33380	255795_at	2.19916	RD20 (RESPONSIVE TO DESSICATION 20); calcium ion binding
AT3G03470	259058_at	2.19477	CYP89A9 (cytochrome P450, family 87, subfamily A, polypeptide 9); oxygen binding
AT5G17650	246440_at	2.18584	glycine/proline-rich protein
AT2G29380	266274_at	2.17856	protein phosphatase 2C, putative / PP2C, putative
AT3G19200	257026_at	2.17665	similar to unknown protein [Arabidopsis thaliana] (TAIR:AT4G34420.1); similar to hypothetical protein [Vitis vinifera] (GB:CAN61148.1)
AT5G01300	251137_at	2.17665	phosphatidylethanolamine-binding family protein
AT2G30250	267246_at	2.17301	WRKY25 (WRKY DNA-binding protein 25); transcription factor
AT3G48080	252403_at	2.17009	lipase class 3 family protein / disease resistance protein-related
AT5G13330	250287_at	2.16869	RAP2.6L (related to AP2 6L); DNA binding / transcription factor
AT5G38980	249482_at	2.16191	unknown protein
AT2G19900	266690_at	2.16031	ATNADP-ME1 (NADP-MALIC ENZYME 1); malate dehydrogenase (oxaloacetate-decarboxylating) (NADP+)/ malic enzyme/ oxidoreductase, acting on NADH or NADPH, NAD or NADP as acceptor
AT3G57700	251621_at	2.1561	protein kinase, putative
AT1G51420	260517_at	2.15102	sucrose-phosphatase, putative
AT5G45110	248981_at	2.14641	NPR3 (NPR1-LIKE PROTEIN 3); protein binding
AT1G16260	262705_at	2.14614	protein kinase family protein
AT5G39520	249454_at	2.14439	similar to unknown protein [Arabidopsis thaliana] (TAIR:AT5G39530.1); similar to unnamed protein product [Vitis vinifera] (GB:CAO15021.1)
AT2G42530	263495_at	2.14299	COR15B
AT2G12290, AT4G19700	266150_s_at	2.14277	[AT2G12290, similar to protein binding / zinc ion binding [Arabidopsis thaliana] (TAIR:AT4G19700.1); similar to unknown [Populus trichocarpa] (GB:ABK94891.1)];[AT4G19700, protein binding / zinc ion binding]
AT1G68570	262281_at	2.14276	proton-dependent oligopeptide transport (POT) family protein
AT5G10300	250483_at	2.14238	hydrolase, alpha/beta fold family protein
AT1G17745	259403_at	2.13495	PGDH (3-PHOSPHOGLYCERATE DEHYDROGENASE); phosphoglycerate dehydrogenase
AT1G13750	256100_at	2.1338	calcineurin-like phosphoesterase family protein
AT3G04010	258805_at	2.13255	glycosyl hydrolase family 17 protein
AT1G69730	260419_at	2.12209	protein kinase family protein
AT2G46950	266756_at	2.12099	CYP709B2 (cytochrome P450, family 709, subfamily B, polypeptide 2); oxygen binding
AT5G35735	249719_at	2.12058	auxin-responsive family protein
AT5G67350	246989_at	2.11852	unknown protein
AT1G47960	259616_at	2.11741	C/VIF1 (CELL WALL / VACUOLAR INHIBITOR OF FRUCTOSIDASE 1); pectinesterase inhibitor
AT5G52810	248330_at	2.1074	ornithine cyclodeaminase/mu-crystallin family protein
AT3G51430	252117_at	2.1038	YLS2 (yellow-leaf-specific gene 2); strictosidine synthase
AT4G09760	254998_at	2.10289	choline kinase, putative
AT3G26170, AT3G26180	257634_s_at	2.10018	[AT3G26170, CYP71B19 (cytochrome P450, family 71, subfamily B, polypeptide 19); oxygen binding];[AT3G26180, CYP71B20 (cytochrome P450, family 71, subfamily B, polypeptide 20); oxygen binding]
AT3G44350	252681_at	2.08953	ANAC061 (Arabidopsis NAC domain containing protein 61); transcription factor
AT3G09010	259213_at	2.08436	protein kinase family protein
AT4G22530	254318_at	2.08203	embryo-abundant protein-related
AT3G57520	251642_at	2.08126	ATSIP2 (ARABIDOPSIS THALIANA SEED IMBIBITION 2); hydrolase, hydrolyzing O-glycosyl compounds
NA	260456_at	2.07842	no_match
AT2G19810	266695_at	2.07319	zinc finger (CCCH-type) family protein
AT4G18360	254630_at	2.06594	(S)-2-hydroxy-acid oxidase, peroxisomal, putative / glycolate oxidase, putative / short chain alpha-hydroxy acid oxidase, putative
AT2G18010	265806_at	2.06539	auxin-responsive family protein
AT3G07370	259019_at	2.0648	ATCHIP/CHIP (CARBOXYL TERMINUS OF HSC70-INTERACTING PROTEIN); ubiquitin-protein ligase
AT1G72280	259852_at	2.06359	AERO1 (ARABIDOPSIS ENDOPLASMIC RETICULUM OXIDOREDUCTINS 1); FAD binding / electron carrier/ oxidoreductase, acting on sulfur group of donors, disulfide as acceptor / protein binding
AT1G15550	261768_at	2.06169	GA4 (GA REQUIRING 4); gibberellin 3-beta-dioxygenase
AT3G51750	252073_at	2.06166	unknown protein
AT3G57010	251668_at	2.05619	strictosidine synthase family protein
AT3G50930	252131_at	2.05571	AAA-type ATPase family protein
AT2G46240	266590_at	2.05367	BAG6 (ARABIDOPSIS THALIANA BCL-2-ASSOCIATED ATHANOGENE 6); calmodulin binding / protein binding
AT1G75170	256451_s_at	2.052	SEC14 cytosolic factor family protein / phosphoglyceride transfer family protein
AT5G06839	250701_at	2.04587	bZIP family transcription factor
AT1G16850	256114_at	2.04191	unknown protein
AT2G23810	267293_at	2.03957	TET8 (TETRASPANIN8)
AT5G16960	246418_at	2.03791	NADP-dependent oxidoreductase, putative
AT2G47890	266514_at	2.03301	zinc finger (B-box type) family protein
AT1G72060	256337_at	2.03291	serine-type endopeptidase inhibitor
AT3G54150	251884_at	2.03218	embryo-abundant protein-related
AT1G33790	262001_at	2.02447	jacalin lectin family protein
AT5G24660	249752_at	2.0204	similar to unknown protein [Arabidopsis thaliana] (TAIR:AT5G24655.1); similar to unknown protein [Brassica rapa subsp. pekinensis] (GB:AAQ92331.1)
AT5G26340	246831_at	2.01866	MSS1 (SUGAR TRANSPORT PROTEIN 13); carbohydrate transmembrane transporter/ hexose:hydrogen symporter/ high-affinity hydrogen:glucose symporter/ sugar:hydrogen ion symporter
AT2G46680	266327_at	2.01195	ATHB-7 (ARABIDOPSIS THALIANA HOMEOBOX 7); transcription factor
AT5G47070	248821_at	2.01032	protein kinase, putative
AT3G17700	258351_at	2.00944	CNBT1 (CYCLIC NUCLEOTIDE-BINDING TRANSPORTER 1); calmodulin binding / cyclic nucleotide binding / ion channel
AT5G04340	245711_at	2.00844	C2H2 (ZINC FINGER OF ARABIDOPSIS THALIANA 6); nucleic acid binding / transcription factor/ zinc ion binding
AT1G67920	260005_at	2.00747	similar to unknown protein [Arabidopsis thaliana] (TAIR:AT1G24600.1)
AT3G15980	258331_at	1.99946	coatomer protein complex, subunit beta 2 (beta prime), putative
AT3G56980	251677_at	1.99882	BHLH039/ORG3 (OBP3-RESPONSIVE GENE 3); DNA binding / transcription factor
AT5G20150	246071_at	1.9987	SPX (SYG1/Pho81/XPR1) domain-containing protein
AT5G58670	247794_at	1.99534	ATPLC1 (PHOSPHOLIPASE C 1); phospholipase C
AT3G14690	258094_at	1.995	CYP72A15 (cytochrome P450, family 72, subfamily A, polypeptide 15); oxygen binding
AT1G21400;AT5G34780	260900_s_at	1.99459	[AT1G21400, 2-oxoisovalerate dehydrogenase, putative / 3-methyl-2-oxobutanoate dehydrogenase, putative / branched-chain alpha-keto acid dehydrogenase E1 alpha subunit, putative];[AT5G34780, dehydrogenase E1 component family protein]
AT4G02420	255503_at	1.99222	lectin protein kinase, putative
AT1G62300	264746_at	1.98885	WRKY6 (WRKY DNA-binding protein 6); transcription factor
AT4G14690	245306_at	1.9881	ELIP2 (EARLY LIGHT-INDUCIBLE PROTEIN 2); chlorophyll binding
AT2G40000	267357_at	1.98748	similar to unknown protein [Arabidopsis thaliana] (TAIR:AT3G55840.1); similar to unnamed protein product [Vitis vinifera] (GB:CAO41329.1); contains InterPro domain Hs1pro-1, C-terminal (InterPro:IPR009743); contains InterPro domain Hs1pro-1, N-terminal (InterPro:IPR009869)
AT3G20600;AT3G20590	257083_s_at	1.98718	[AT3G20600, NDR1 (NON RACE-SPECIFIC DISEASE RESISTANCE 1); signal transducer];[AT3G20590, non-race specific disease resistance protein, putative]
AT3G16800	257650_at	1.98685	protein phosphatase 2C, putative / PP2C, putative
AT1G31880;AT2G21030	265420_s_at	1.98674	[AT1G31880, BRX/NIP3;1/NLM9 (BREVIS RADIX); identical protein binding / water channel];[AT2G21030, similar to BRX/NIP3,1/NLM9 (BREVIS RADIX), identical protein binding / water channel [Arabidopsis thaliana] (TAIR:AT1G31880.1); similar to unnamed protein product [Vitis vinifera] (GB:CAO67126.1); contains InterPro domain Disease resistance/zinc finger/chromosome condensation-like region (InterPro:I…
AT5G25260;AT5G25250	246927_s_at	1.98576	[AT5G25260, similar to unknown protein [Arabidopsis thaliana] (TAIR:AT5G25250.1); similar to unknown protein [Arabidopsis thaliana] (TAIR:AT5G64870.1); similar to unnamed protein product [Vitis vinifera] (GB:CAO44306.1); similar to hypothetical protein [Vitis vinifera] (GB:CAN77054.1); similar to 80C09_16 [Brassica rapa subsp. pekinensis] (GB:AAZ41827.1); contains domain PTHR13806:SF3 (PTHR13806:…
AT5G39670	249417_at	1.98439	calcium-binding EF hand family protein
AT5G53710	248218_at	1.97919	unknown protein
AT4G31860	253453_at	1.97754	protein phosphatase 2C, putative / PP2C, putative
AT5G59220	247723_at	1.9748	protein phosphatase 2C, putative / PP2C, putative
AT5G64250	247283_at	1.97085	2-nitropropane dioxygenase family / NPD family
AT5G57050	247957_at	1.96954	ABI2 (ABA INSENSITIVE 2); protein serine/threonine phosphatase
AT2G32160	265698_at	1.96931	similar to unknown protein [Arabidopsis thaliana] (TAIR:AT2G32170.1); similar to unnamed protein product [Vitis vinifera] (GB:CAO64660.1); contains InterPro domain N2227-like (InterPro:IPR012901)
AT1G60730	264929_at	1.96252	aldo/keto reductase family protein
AT3G50950	252126_at	1.96125	disease resistance protein (CC-NBS-LRR class), putative
AT4G25200	254059_at	1.95746	ATHSP23.6-MITO (MITOCHONDRION-LOCALIZED SMALL HEAT SHOCK PROTEIN 23.6)
AT3G51890	246305_at	1.95426	protein binding / protein transporter/ structural molecule
AT3G55700	251761_at	1.94989	UDP-glucoronosyl/UDP-glucosyl transferase family protein
AT2G39050	266170_at	1.94813	hydroxyproline-rich glycoprotein family protein
AT1G73480	245734_at	1.9449	hydrolase, alpha/beta fold family protein
AT5G59510	247704_at	1.94291	DVL18/RTFL5 (ROTUNDIFOLIA LIKE 5)
AT3G14440	257280_at	1.94234	NCED3 (NINE-CIS-EPOXYCAROTENOID DIOXYGENASE3)
AT1G56150	262092_at	1.93639	auxin-responsive family protein
AT2G16660	265414_at	1.93299	nodulin family protein
AT3G03640	259173_at	1.93295	GLUC (Beta-glucosidase homolog); hydrolase, hydrolyzing O-glycosyl compounds
AT3G26830	258277_at	1.92606	PAD3 (PHYTOALEXIN DEFICIENT 3); oxygen binding
AT1G79520	262940_at	1.92063	cation efflux family protein
AT5G51810	248371_at	1.91682	AT2353/ATGA20OX2/GA20OX2 (GIBBERELLIN 20 OXIDASE 2); gibberellin 20-oxidase
AT2G29480	266269_at	1.91604	ATGSTU2 (GLUTATHIONE S-TRANSFERASE 20); glutathione transferase
AT1G17170	262518_at	1.9119	ATGSTU24 (ARABIDOPSIS THALIANA GLUTATHIONE S-TRANSFERASE (CLASS TAU) 24); glutathione transferase
AT2G18690	266017_at	1.90989	similar to unknown protein [Arabidopsis thaliana] (TAIR:AT2G18680.1); similar to hypothetical protein OsI_029427 [Oryza sativa (indica cultivar-group)] (GB:EAZ08195.1)
AT4G36010	253104_at	1.90617	pathogenesis-related thaumatin family protein
AT2G35980	263948_at	1.90124	YLS9 (YELLOW-LEAF-SPECIFIC GENE 9)
AT1G69790	260415_at	1.90055	protein kinase, putative
AT5G37670	249575_at	1.88897	15.7 kDa class I-related small heat shock protein-like (HSP15.7-CI)
AT3G48020	252400_at	1.88891	similar to F-box family protein-related [Arabidopsis thaliana] (TAIR:AT5G62860.1); similar to unknown [Populus trichocarpa] (GB:ABK95323.1)
AT3G46930	252470_at	1.88541	protein kinase family protein
AT1G27730	261648_at	1.87972	STZ (SALT TOLERANCE ZINC FINGER); nucleic acid binding / transcription factor/ zinc ion binding
AT1G01380	257490_x_at	1.87941	ETC1 (ENHANCER OF TRY AND CPC 1); DNA binding / transcription factor
AT2G14520	265828_at	1.87904	CBS domain-containing protein
AT2G41730	260522_x_at	1.87663	similar to unknown protein [Arabidopsis thaliana] (TAIR:AT5G24640.1); similar to unnamed protein product [Vitis vinifera] (GB:CAO14635.1)
AT5G22290	249944_at	1.87649	ANAC089 (Arabidopsis NAC domain containing protein 89); transcription factor
AT5G08380	246055_at	1.87638	ATAGAL1 (ARABIDOPSIS THALIANA ALPHA-GALACTOSIDASE 1); alpha-galactosidase
AT1G80450	260276_at	1.8763	VQ motif-containing protein
AT5G52020	248400_at	1.87527	AP2 domain-containing protein
AT4G10040	255011_at	1.86995	CYTC-2 (CYTOCHROME C-2); electron carrier
AT2G47800	266464_at	1.8693	ATMRP4 (Arabidopsis thaliana multidrug resistance-associated protein 4)
AT1G66970	255852_at	1.86783	glycerophosphoryl diester phosphodiesterase family protein
AT1G18710	261431_at	1.86438	AtMYB47 (myb domain protein 47); DNA binding / transcription factor
AT2G36640	265211_at	1.86303	ATECP63 (EMBRYONIC CELL PROTEIN 63)
AT1G09070	264655_at	1.86037	(AT)SRC2/SRC2 (SOYBEAN GENE REGULATED BY COLD-2); protein binding
AT1G26380	261021_at	1.85886	FAD-binding domain-containing protein
AT5G22300	249942_at	1.85257	NIT4 (NITRILASE 4)
AT2G18480	265922_at	1.85045	mannitol transporter, putative
AT4G25390	254063_at	1.84829	protein kinase family protein
AT1G51760;AT1G51780	256178_s_at	1.84767	[AT1G51760, IAR3 (IAA-ALANINE RESISTANT 3); metallopeptidase];[AT1G51780, ILL5 (IAA-leucine resistant (ILR)-like gene 5); metallopeptidase]
AT2G44460	267389_at	1.84742	glycosyl hydrolase family 1 protein
AT4G26070	253993_at	1.84685	MEK1 (mitogen-activated protein kinase kinase 1); MAP kinase kinase/ kinase
AT1G42990	259626_at	1.84134	ATBZIP60 (BASIC REGION/LEUCINE ZIPPER MOTIF 60); DNA binding / transcription factor
AT1G65920	261917_at	1.84041	regulator of chromosome condensation (RCC1) family protein / zinc finger protein-related
AT4G01070	255622_at	1.83411	GT72B1; UDP-glucosyltransferase/ UDP-glycosyltransferase/ transferase, transferring glycosyl groups
AT1G05575	263182_at	1.8325	unknown protein
AT1G68620	262229_at	1.83049	hydrolase
AT2G26290	267372_at	1.82684	ARSK1 (ROOT-SPECIFIC KINASE 1); kinase
AT4G13790	254685_at	1.8255	auxin-responsive protein, putative
AT1G30100	256190_at	1.82422	NCED5 (NINE-CIS-EPOXYCAROTENOID DIOXYGENASE 5)
AT3G23605	258105_at	1.82252	UBX domain-containing protein
AT5G02230	251028_at	1.82071	haloacid dehalogenase-like hydrolase family protein
AT4G16750	245445_at	1.82007	DRE-binding transcription factor, putative
AT5G02780	250983_at	1.81668	In2-1 protein, putative
AT5G09470	245882_at	1.81532	mitochondrial substrate carrier family protein
AT4G36600	246242_at	1.81259	late embryogenesis abundant domain-containing protein / LEA domain-containing protein
AT1G61340	264758_at	1.8123	F-box family protein
AT4G19230	254562_at	1.81112	CYP707A1 (cytochrome P450, family 707, subfamily A, polypeptide 1); oxygen binding
AT5G01380	251114_at	1.80974	transcription factor
AT5G49520	248611_at	1.80886	WRKY48 (WRKY DNA-binding protein 48); transcription factor
AT5G17850	250053_at	1.80758	cation exchanger, putative (CAX8)
AT3G03110	258868_at	1.8	XPO1B (exportin 1B); protein transporter
AT2G24260	265989_at	1.79987	basic helix-loop-helix (bHLH) family protein
AT5G07870	250550_at	1.79966	transferase family protein
AT2G41230	266364_at	1.79785	unknown protein
AT3G13430	256958_at	1.79748	zinc finger (C3HC4-type RING finger) family protein
AT3G62090	251245_at	1.79732	PIL2 (PHYTOCHROME INTERACTING FACTOR 3-LIKE 2); transcription factor
AT1G68795	260039_at	1.79729	CLE12 (CLAVATA3/ESR-RELATED 12); receptor binding
AT1G18020;AT1G17990	255895_at	1.79685	[AT1G18020, 12-oxophytodienoate reductase, putative];[AT1G17990, 12-oxophytodienoate reductase, putative]
AT1G69260	260357_at	1.79185	similar to unknown protein [Arabidopsis thaliana] (TAIR:AT1G13740.1); similar to unnamed protein product [Vitis vinifera] (GB:CAO41856.1); contains InterPro domain Protein of unknown function DUF1675 (InterPro:IPR012463)
AT2G21560	263545_at	1.78837	similar to unknown protein [Arabidopsis thaliana] (TAIR:AT4G39190.1); similar to hypothetical protein [Vitis vinifera] (GB:CAN77202.1)
AT5G43150	249134_at	1.78617	similar to unnamed protein product [Vitis vinifera] (GB:CAO61459.1)
AT1G60190	264217_at	1.78617	armadillo/beta-catenin repeat family protein / U-box domain-containing protein
AT5G17980	250070_at	1.78579	C2 domain-containing protein
AT4G15530	245528_at	1.78468	PPDK (PYRUVATE ORTHOPHOSPHATE DIKINASE); kinase/ pyruvate, phosphate dikinase
AT2G18050	265817_at	1.78282	HIS1-3 (HISTONE H1-3); DNA binding
AT1G02205	264147_at	1.78173	CER1 (ECERIFERUM 1)
AT4G11890	254869_at	1.78095	protein kinase family protein
AT2G02230	266203_at	1.78048	ATPP2-B1 (Phloem protein 2-B1); carbohydrate binding
AT1G62510	265111_at	1.78	protease inhibitor/seed storage/lipid transfer protein (LTP) family protein
AT1G01560	259428_at	1.77885	ATMPK11 (Arabidopsis thaliana MAP kinase 11); MAP kinase/ kinase
AT1G64970	262875_at	1.774	G-TMT (GAMMA-TOCOPHEROL METHYLTRANSFERASE)
AT3G15352	257058_at	1.76954	ATCOX17 (Arabidopsis thaliana cytochrome c oxidase 17)
AT1G15050	260742_at	1.76764	IAA34 (indoleacetic acid-induced protein 34); transcription factor
AT4G37560	253048_at	1.76535	formamidase, putative / formamide amidohydrolase, putative
AT5G40690	249377_at	1.76457	similar to unknown protein [Arabidopsis thaliana] (TAIR:AT2G41730.1); similar to unnamed protein product [Vitis vinifera] (GB:CAO14635.1)
AT4G02940	255462_at	1.76441	oxidoreductase, 2OG-Fe(II) oxygenase family protein
AT4G10250	255811_at	1.76269	ATHSP22.0 (Arabidopsis thaliana heat shock protein 22.0)
AT1G01720	261564_at	1.76044	ATAF1 (Arabidopsis NAC domain containing protein 2); transcription factor
AT3G08690	258678_at	1.75644	UBC11 (ubiquitin-conjugating enzyme 11); ubiquitin-protein ligase
AT1G22985	264726_at	1.75396	AP2 domain-containing transcription factor, putative
AT2G18550	265983_at	1.7521	ATHB21/HB-2 (homeobox-2); DNA binding / transcription factor
AT5G25450	246944_at	1.74613	ubiquinol-cytochrome C reductase complex 14 kDa protein, putative
AT3G53450	251940_at	1.7456	similar to unknown protein [Arabidopsis thaliana] (TAIR:AT2G37210.1); similar to Conserved hypothetical protein 730 [Medicago truncatula] (GB:ABD32794.1); contains InterPro domain Conserved hypothetical protein CHP00730 (InterPro:IPR005269)
AT5G24270	249783_at	1.74308	SOS3 (SALT OVERLY SENSITIVE 3)
AT4G08040	255177_at	1.74286	ACS11 (1-Amino-cyclopropane-1-carboxylate synthase 11); 1-aminocyclopropane-1-carboxylate synthase
AT1G78100	260058_at	1.74137	F-box family protein
AT1G24600	265024_at	1.74082	similar to unknown protein [Arabidopsis thaliana] (TAIR:AT1G67920.1)
AT3G48850	252334_at	1.74047	mitochondrial phosphate transporter, putative
AT3G14680	258064_at	1.73912	CYP72A14 (cytochrome P450, family 72, subfamily A, polypeptide 14); oxygen binding
AT1G77000	264957_at	1.73803	ATSKP2;2/SKP2B (ARABIDOPSIS HOMOLOG OF HOMOLOG OF HUMAN SKP2 2); ubiquitin-protein ligase
AT5G62540	247433_at	1.73649	UBC3 (UBIQUITIN-CONJUGATING ENZYME 3); ubiquitin-protein ligase
AT4G33050	253414_at	1.73168	EDA39 (embryo sac development arrest 39); calmodulin binding
AT5G01200	251132_at	1.7243	myb family transcription factor
AT1G35670	262026_at	1.72107	ATCDPK2 (CALCIUM-DEPENDENT PROTEIN KINASE 2); calmodulin-dependent protein kinase/ kinase
AT2G16900	266536_at	1.71906	similar to unknown protein [Arabidopsis thaliana] (TAIR:AT4G35110.2); similar to unknown protein [Arabidopsis thaliana] (TAIR:AT4G35110.3); similar to unknown protein [Arabidopsis thaliana] (TAIR:AT4G35110.4); similar to hypothetical protein [Vitis vinifera] (GB:CAN73143.1); contains InterPro domain Phospholipase-like, arabidopsis (InterPro:IPR007942)
AT1G27150	264985_at	1.71879	binding
AT5G38990;AT5G39000	249480_s_at	1.71714	[AT5G38990, protein kinase family protein];[AT5G39000, protein kinase family protein]
AT5G52310	248337_at	1.71703	COR78 (COLD REGULATED 78)
AT2G03760	264042_at	1.71687	ST (steroid sulfotransferase); sulfotransferase
AT5G54510	248163_at	1.71665	DFL1/GH3.6 (DWARF IN LIGHT 1); indole-3-acetic acid amido synthetase
AT1G43910	259507_at	1.7128	AAA-type ATPase family protein
AT3G48520	252368_at	1.709	CYP94B3 (cytochrome P450, family 94, subfamily B, polypeptide 3); oxygen binding
AT1G02205	264146_at	1.70831	CER1 (ECERIFERUM 1)
AT2G41660	245113_at	1.70676	MIZ1 (MIZU-KUSSEI 1)
AT2G34500	266995_at	1.70495	CYP710A1 (cytochrome P450, family 710, subfamily A, polypeptide 1); C-22 sterol desaturase/ oxygen binding
AT3G13310	257654_at	1.70136	DNAJ heat shock N-terminal domain-containing protein
AT5G59320	247717_at	1.70036	LTP3 (LIPID TRANSFER PROTEIN 3); lipid binding
AT1G23840	265189_at	1.6996	similar to unknown protein [Arabidopsis thaliana] (TAIR:AT1G23830.1); similar to unnamed protein product [Vitis vinifera] (GB:CAO14801.1)
AT5G24800	246962_s_at	1.69786	ATBZIP9/BZO2H2 (BASIC LEUCINE ZIPPER O2 HOMOLOG 2); DNA binding / protein heterodimerization/ transcription factor
AT5G14730	246584_at	1.69414	similar to unknown protein [Arabidopsis thaliana] (TAIR:AT3G01513.1); similar to unnamed protein product [Vitis vinifera] (GB:CAO64332.1); similar to hypothetical protein [Vitis vinifera] (GB:CAN65788.1)
AT1G04220	264318_at	1.68703	beta-ketoacyl-CoA synthase, putative
AT1G29490	259785_at	1.67925	auxin-responsive family protein
AT2G31940	263465_at	1.67923	oxidoreductase/ transition metal ion binding
AT3G03440	259043_at	1.67797	armadillo/beta-catenin repeat family protein
AT5G18400	249984_at	1.67301	similar to unknown protein [Arabidopsis thaliana] (TAIR:AT5G18362.1); similar to unnamed protein product [Vitis vinifera] (GB:CAO15382.1); contains InterPro domain Protein of unknown function DUF689 (InterPro:IPR007785)
AT1G64660	261957_at	1.67285	ATMGL; catalytic/ methionine gamma-lyase
AT1G10060	264525_at	1.6728	ATBCAT-1; branched-chain-amino-acid transaminase/ catalytic
AT1G79450	262942_at	1.66993	LEM3 (ligand-effect modulator 3) family protein / CDC50 family protein
AT3G11020	256430_at	1.6682	DREB2B (DRE-binding protein 2B); DNA binding / transcription activator/ transcription factor
AT3G48700	252316_at	1.66813	ATCXE13; hydrolase
AT5G47880	248749_at	1.66351	ERF1-1 (EUKARYOTIC RELEASE FACTOR 1-1); translation release factor
AT5G12050	250327_at	1.66091	similar to unnamed protein product [Vitis vinifera] (GB:CAO45643.1)
AT1G03190	264356_at	1.66018	ATXPD/UVH6 (ULTRAVIOLET HYPERSENSITIVE 6); ATP binding / ATP-dependent DNA helicase/ ATP-dependent helicase/ DNA binding / hydrolase, acting on acid anhydrides, in phosphorus-containing anhydrides / nucleic acid binding
AT5G62620	247429_at	1.65729	galactosyltransferase family protein
AT1G62710	262644_at	1.65626	BETA-VPE (vacuolar processing enzyme beta); cysteine-type endopeptidase
AT5G66170	247136_at	1.65209	similar to unknown protein [Arabidopsis thaliana] (TAIR:AT2G17850.1); similar to unnamed protein product [Vitis vinifera] (GB:CAO48196.1); contains InterPro domain Rhodanese-like (InterPro:IPR001763)
AT4G37770	253066_at	1.65171	ACS8 (1-Amino-cyclopropane-1-carboxylate synthase 8)
AT1G07000	256050_at	1.65046	ATEXO70B2 (exocyst subunit EXO70 family protein B2); protein binding
AT1G62570	265119_at	1.64737	flavin-containing monooxygenase family protein / FMO family protein
AT4G31240	253519_at	1.64413	electron carrier
AT5G50780	248495_at	1.64352	ATP-binding region, ATPase-like domain-containing protein
AT3G23920	256861_at	1.6379	BAM1/BMY7/TR-BAMY (BETA-AMYLASE 1); beta-amylase
AT1G15790	259489_at	1.63707	similar to protein binding / transcription cofactor [Arabidopsis thaliana] (TAIR:AT1G15780.1); similar to Os08g0564800 [Oryza sativa (japonica cultivar-group)] (GB:NP_001062533.1); similar to hypothetical protein OsJ_027171 [Oryza sativa (japonica cultivar-group)] (GB:EAZ43688.1); similar to CTV.22 [Poncirus trifoliata] (GB:AAN62354.1)
AT1G63180	259694_at	1.6368	UGE3 (UDP-D-GLUCOSE/UDP-D-GALACTOSE 4-EPIMERASE 3); UDP-glucose 4-epimerase/ protein dimerization
AT5G12880	250323_at	1.63255	proline-rich family protein
AT5G42290	249246_at	1.63066	transcription activator-related
AT5G17350	250098_at	1.62503	similar to unknown protein [Arabidopsis thaliana] (TAIR:AT3G03280.1); similar to unknown [Populus trichocarpa] (GB:ABK95625.1)
AT5G18780	249974_at	1.62467	F-box family protein
AT5G42050	249237_at	1.62433	similar to unknown protein [Arabidopsis thaliana] (TAIR:AT3G27090.1); similar to unknown [Populus trichocarpa] (GB:ABK95892.1); contains InterPro domain Kelch related (InterPro:IPR013089); contains InterPro domain Development and cell death (InterPro:IPR013989)
AT1G29395	259789_at	1.62387	COR414-TM1 (cold regulated 414 thylakoid membrane 1)
AT5G39050	249494_at	1.62252	transferase family protein
AT5G25610	246908_at	1.62109	RD22 (RESPONSIVE TO DESSICATION 22)
AT3G42860	252770_at	1.61772	zinc knuckle (CCHC-type) family protein
AT1G30700	263228_at	1.61771	FAD-binding domain-containing protein
AT1G76970	264951_at	1.61707	VHS domain-containing protein / GAT domain-containing protein
AT4G23180	254256_at	1.61482	CRK10 (CYSTEINE-RICH RLK10); kinase
AT3G26600	257612_at	1.61288	armadillo/beta-catenin repeat family protein
AT4G33040	253382_at	1.61176	glutaredoxin family protein
AT2G40170	263385_at	1.61144	ATEM6/GEA6 (ARABIDOPSIS EARLY METHIONINE-LABELLED 6)
AT2G30550	267496_at	1.60983	lipase class 3 family protein
AT5G24600	249747_at	1.60596	similar to unknown protein [Arabidopsis thaliana] (TAIR:AT3G18215.1); similar to unnamed protein product [Vitis vinifera] (GB:CAO65983.1); contains InterPro domain Protein of unknown function DUF599 (InterPro:IPR006747)
AT3G06420	258880_at	1.60556	ATG8H (AUTOPHAGY 8H); microtubule binding
AT5G63790	247351_at	1.60453	ANAC102 (Arabidopsis NAC domain containing protein 102); transcription factor
AT3G15500	258395_at	1.60308	ATNAC3 (ARABIDOPSIS NAC DOMAIN CONTAINING PROTEIN 55); transcription factor
AT3G55600	251809_at	1.60251	similar to cation exchanger, putative (CAX10) [Arabidopsis thaliana] (TAIR:AT1G54110.1); similar to unnamed protein product [Vitis vinifera] (GB:CAO43197.1); contains domain PD119426 (PD119426)
AT1G03290	264362_at	1.60247	similar to unknown protein [Arabidopsis thaliana] (TAIR:AT4G02880.1); similar to unnamed protein product [Vitis vinifera] (GB:CAO22500.1); contains InterPro domain UBA-like (InterPro:IPR009060)
AT4G16250	245487_at	1.60046	PHYD (PHYTOCHROME DEFECTIVE D); G-protein coupled photoreceptor/ signal transducer
AT1G70420	264314_at	1.59932	similar to unknown protein [Arabidopsis thaliana] (TAIR:AT1G23710.1); similar to unnamed protein product [Vitis vinifera] (GB:CAO66069.1); contains InterPro domain Protein of unknown function DUF1645 (InterPro:IPR012442)
AT1G62180	264745_at	1.59805	APR2 (5'ADENYLYLPHOSPHOSULFATE REDUCTASE 2)
AT3G11580	259293_at	1.59603	DNA-binding protein, putative
AT1G05560	263184_at	1.59518	UGT1 (UDP-glucosyl transferase 75B1); UDP-glycosyltransferase/ transferase, transferring glycosyl groups
AT3G60450	251370_at	1.59373	similar to unknown protein [Arabidopsis thaliana] (TAIR:AT3G60440.1); similar to unnamed protein product [Vitis vinifera] (GB:CAO70569.1); contains InterPro domain Phosphoglycerate mutase (InterPro:IPR013078); contains InterPro domain PRIB5 (InterPro:IPR012398)
AT2G24500	265662_at	1.59261	FZF; transcription factor
AT3G44190	252671_at	1.58951	pyridine nucleotide-disulphide oxidoreductase family protein
AT1G03990	265099_at	1.58938	alcohol oxidase-related
AT1G05100	265216_at	1.58902	MAPKKK18 (Mitogen-activated protein kinase kinase kinase 18); kinase
AT2G37150	265470_at	1.58727	zinc finger (C3HC4-type RING finger) family protein
