# Supplementary material for: Mutant Analysis in Arabidopsis Provides Insight into the Molecular Mode of Action of the Auxinic Herbicide Dicamba
Source: PLoS One. 2011 Mar 8;6(3):e17245. doi: 10.1371/journal.pone.0017245 (PMC3050828; doi:10.1371/journal.pone.0017245)
Supplement: Table S2 — Excel file of all 379 probe identifiers repressed by dicamba 3 fold or more on the Arabidopsis Affymetrix array. The ACC number, Affymetrix probe ID, Log2FC, and gene description are included for each gene. (XLS) [file pone.0017245.s002.xls]

## Sheet: Sheet1
Acc	ID	logFC	Annotation
AT3G55950	251769_at	-1.59541	protein kinase family protein
AT5G47000	248822_at	-1.60012	peroxidase, putative
AT3G59340	251466_at	-1.60022	similar to unknown protein [Arabidopsis thaliana] (TAIR:AT3G59310.1); similar to Os05g0299500 [Oryza sativa (japonica cultivar-group)] (GB:NP_001055130.1); similar to hypothetical protein OsI_018658 [Oryza sativa (indica cultivar-group)] (GB:EAY97425.1); contains InterPro domain Protein of unknown function DUF914, eukaryotic (InterPro:IPR009262)
AT3G56090	251735_at	-1.60212	ATFER3 (FERRITIN 3); ferric iron binding
AT5G37770	249583_at	-1.60321	TCH2 (TOUCH 2); calcium ion binding
AT3G59010	251509_at	-1.60356	pectinesterase family protein
AT5G45280	248968_at	-1.60482	pectinacetylesterase, putative
AT5G15150	250108_at	-1.60731	ATHB-3 (ARABIDOPSIS THALIANA HOMEOBOX 3); DNA binding / transcription factor
AT2G42570	263496_at	-1.60811	similar to unknown protein [Arabidopsis thaliana] (TAIR:AT2G31110.2); similar to unknown [Pisum sativum] (GB:ABA29158.1); contains InterPro domain Protein of unknown function DUF231, plant (InterPro:IPR004253)
AT3G63200	251174_at	-1.60819	PLA IIIB/PLP9 (Patatin-like protein 9); nutrient reservoir
AT1G43020	259624_at	-1.61745	similar to unknown protein [Arabidopsis thaliana] (TAIR:AT1G21060.1); similar to unnamed protein product [Vitis vinifera] (GB:CAO66316.1); contains InterPro domain Protein of unknown function DUF547 (InterPro:IPR006869)
AT5G23840	249814_at	-1.61746	MD-2-related lipid recognition domain-containing protein / ML domain-containing protein
AT3G12610	256237_at	-1.61994	DRT100 (DNA-DAMAGE REPAIR/TOLERATION 100); protein binding
AT2G35880	263957_at	-1.62137	similar to unknown protein [Arabidopsis thaliana] (TAIR:AT4G32330.3); similar to unknown protein [Arabidopsis thaliana] (TAIR:AT4G32330.2); similar to unknown protein [Arabidopsis thaliana] (TAIR:AT4G32330.1); similar to Os06g0606800 [Oryza sativa (japonica cultivar-group)] (GB:NP_001058026.1); similar to unnamed protein product [Vitis vinifera] (GB:CAO44238.1); similar to Os11g0571900 [Oryza sat…
AT2G30930	267209_at	-1.62755	similar to unknown protein [Arabidopsis thaliana] (TAIR:AT1G06540.1)
AT1G67750	245196_at	-1.62802	pectate lyase family protein
AT3G07320	259014_at	-1.62943	glycosyl hydrolase family 17 protein
AT2G35190	266489_at	-1.6295	NPSN11 (NOVEL PLANT SNARE 11); protein transporter
AT2G21100	264010_at	-1.62958	disease resistance-responsive protein-related / dirigent protein-related
AT4G30450	253629_at	-1.62964	glycine-rich protein
AT4G09990	255005_at	-1.62999	similar to unknown protein [Arabidopsis thaliana] (TAIR:AT1G33800.1); similar to unnamed protein product [Vitis vinifera] (GB:CAO16316.1); contains InterPro domain Protein of unknown function DUF579, plant (InterPro:IPR006514)
AT1G09090	264647_at	-1.63031	ATRBOHB (RESPIRATORY BURST OXIDASE HOMOLOG B); FAD binding / calcium ion binding / iron ion binding / oxidoreductase
AT3G43720	252711_at	-1.63063	protease inhibitor/seed storage/lipid transfer protein (LTP) family protein
AT5G07030	250661_at	-1.64355	pepsin A
AT5G35190	246652_at	-1.6437	proline-rich extensin-like family protein
AT3G45230	252615_at	-1.64407	hydroxyproline-rich glycoprotein family protein
AT5G06720	250646_at	-1.64416	peroxidase, putative
AT3G54590	251843_x_at	-1.64645	ATHRGP1; structural constituent of cell wall
AT4G14960	245270_at	-1.65183	TUA6 (tubulin alpha-6 chiain)
AT1G30900	265161_at	-1.65658	vacuolar sorting receptor, putative
AT3G12700	257697_at	-1.65692	aspartyl protease family protein
AT3G02640	258480_at	-1.6576	similar to unknown protein [Arabidopsis thaliana] (TAIR:AT5G16250.1); similar to unknown [Populus trichocarpa] (GB:ABK93711.1)
AT2G39010	266172_at	-1.65792	PIP2;6/PIP2E (plasma membrane intrinsic protein 2;6); water channel
AT3G46900	252502_at	-1.66892	COPT2 (Copper transporter 2); copper ion transmembrane transporter
AT1G52050	265048_at	-1.67141	jacalin lectin family protein
AT5G60520	247634_at	-1.67171	late embryogenesis abundant protein-related / LEA protein-related
AT1G48480	261308_at	-1.672	RKL1 (Receptor-like kinase 1); ATP binding / kinase/ protein serine/threonine kinase
AT5G39320	249469_at	-1.67428	UDP-glucose 6-dehydrogenase, putative
AT5G53250	248252_at	-1.67438	AGP22/ATAGP22 (ARABINOGALACTAN PROTEINS 22)
AT5G47990	248727_at	-1.67668	CYP705A5 (cytochrome P450, family 705, subfamily A, polypeptide 5); oxygen binding
AT5G48450	248704_at	-1.67708	SKS3 (SKU5 Similar 3); copper ion binding
AT5G42590	249203_at	-1.68173	CYP71A16 (cytochrome P450, family 71, subfamily A, polypeptide 16); oxygen binding
AT4G32650	253392_at	-1.68239	ATKC1 (ARABIDOPSIS THALIANA K+ RECTIFYING CHANNEL 1); cyclic nucleotide binding / inward rectifier potassium channel
AT4G01430	255575_at	-1.68256	nodulin MtN21 family protein
AT3G05900	258736_at	-1.68546	neurofilament protein-related
AT5G63650	247352_at	-1.68645	SNRK2-5/SNRK2.5/SRK2H (SNF1-RELATED PROTEIN KINASE 2.5); kinase
AT1G12090	264371_at	-1.68728	ELP (EXTENSIN-LIKE PROTEIN); lipid binding
AT2G45220	245148_at	-1.68816	pectinesterase family protein
AT5G04970	250802_at	-1.68898	pectinesterase, putative
AT4G31320	253515_at	-1.68903	auxin-responsive protein, putative / small auxin up RNA (SAUR_C)
AT2G39180	267013_at	-1.68912	protein kinase family protein
AT5G14920	246550_at	-1.69414	gibberellin-regulated family protein
AT5G17160	246415_at	-1.69431	similar to unknown protein [Arabidopsis thaliana] (TAIR:AT3G03130.1); similar to unnamed protein product [Vitis vinifera] (GB:CAO62214.1)
AT4G18970	254609_at	-1.69507	GDSL-motif lipase/hydrolase family protein
AT3G54580	251842_at	-1.69655	proline-rich extensin-like family protein
AT2G01530	266330_at	-1.69693	MLP329 (MLP-LIKE PROTEIN 329)
AT2G18370	265334_at	-1.69883	protease inhibitor/seed storage/lipid transfer protein (LTP) family protein
AT1G57590	246403_at	-1.69943	carboxylesterase
AT1G70370	264315_at	-1.69956	BURP domain-containing protein / polygalacturonase, putative
AT1G23205	264898_at	-1.69966	invertase/pectin methylesterase inhibitor family protein
AT2G17230	263421_at	-1.69966	phosphate-responsive 1 family protein
AT2G21210	264014_at	-1.70248	auxin-responsive protein, putative
AT3G50560	252167_at	-1.70561	short-chain dehydrogenase/reductase (SDR) family protein
AT1G10480	263208_at	-1.70793	ZFP5 (ZINC FINGER PROTEIN 5); nucleic acid binding / transcription factor/ zinc ion binding
AT4G25820	254044_at	-1.70994	XTR9 (XYLOGLUCAN ENDOTRANSGLYCOSYLASE 9); hydrolase, acting on glycosyl bonds
AT4G12420	254815_at	-1.71093	SKU5 (skewed 5); copper ion binding
AT2G33330	255817_at	-1.71481	33 kDa secretory protein-related
AT1G23090	264901_at	-1.71685	AST91 (SULFATE TRANSPORTER 91); sulfate transmembrane transporter
AT4G14750	245574_at	-1.71934	IQD19 (IQ-DOMAIN 19); calmodulin binding
AT1G71740	261509_at	-1.72217	similar to unknown protein [Arabidopsis thaliana] (TAIR:AT3G18560.1); similar to hypothetical protein [Vitis vinifera] (GB:CAN60388.1)
AT1G70210	264697_at	-1.72244	CYCD1;1 (CYCLIN D1;1); cyclin-dependent protein kinase regulator
AT5G42500;AT5G42510	249195_s_at	-1.72297	[AT5G42500, disease resistance-responsive family protein];[AT5G42510, disease resistance-responsive family protein]
AT1G31770	246580_at	-1.7258	ABC transporter family protein
AT5G57780	247880_at	-1.72809	transcription regulator
AT1G64390	259736_at	-1.72906	ATGH9C2 (ARABIDOPSIS THALIANA GLYCOSYL HYDROLASE 9C2); hydrolase, hydrolyzing O-glycosyl compounds
AT1G12500	259523_at	-1.73068	phosphate translocator-related
AT5G47500	248807_at	-1.73228	pectinesterase family protein
AT3G24720	257618_at	-1.73499	ATP binding / protein kinase/ protein-tyrosine kinase
AT2G38080	267094_at	-1.7398	IRX12/LAC4 (laccase 4); copper ion binding / oxidoreductase
AT3G61100	251355_at	-1.74143	similar to unknown protein [Arabidopsis thaliana] (TAIR:AT3G61090.1); similar to unnamed protein product [Vitis vinifera] (GB:CAO40196.1); contains InterPro domain Protein of unknown function DUF537 (InterPro:IPR007491)
AT1G76160	261728_at	-1.74316	SKS5 (SKU5 Similar 5); copper ion binding / oxidoreductase
AT4G30290	253608_at	-1.74605	ATXTH19 (XYLOGLUCAN ENDOTRANSGLUCOSYLASE/HYDROLASE 19); hydrolase, acting on glycosyl bonds
AT3G06840	258530_at	-1.74653	similar to unknown protein [Arabidopsis thaliana] (TAIR:AT5G49170.1); similar to unnamed protein product [Vitis vinifera] (GB:CAO44815.1)
AT1G51860	246373_at	-1.74787	leucine-rich repeat protein kinase, putative
AT2G35380	266625_at	-1.74929	peroxidase 20 (PER20) (P20)
AT3G61430	251324_at	-1.74998	PIP1A (PLASMA MEMBRANE INTRINSIC PROTEIN 1A); water channel
AT1G74500	260230_at	-1.75886	bHLH family protein
AT4G00400	255692_at	-1.75926	GPAT8 (GLYCEROL-3-PHOSPHATE ACYLTRANSFERASE 8); acyltransferase/ glycerol-3-phosphate O-acyltransferase
AT5G41900	249278_at	-1.76179	hydrolase, alpha/beta fold family protein
AT1G23030	264770_at	-1.76191	armadillo/beta-catenin repeat family protein / U-box domain-containing protein
AT4G38400	252997_at	-1.76879	ATEXLA2 (ARABIDOPSIS THALIANA EXPANSIN-LIKE A2)
AT5G06800	250697_at	-1.76958	myb family transcription factor
AT2G14100	263276_at	-1.77352	CYP705A13 (cytochrome P450, family 705, subfamily A, polypeptide 13); oxygen binding
AT1G67330	264998_at	-1.77805	similar to unknown protein [Arabidopsis thaliana] (TAIR:AT1G27930.1); similar to unknown [Populus trichocarpa] (GB:ABK93495.1); contains InterPro domain Protein of unknown function DUF579, plant (InterPro:IPR006514)
AT2G44450	267388_at	-1.77954	glycosyl hydrolase family 1 protein
AT4G00400	255662_at	-1.78009	GPAT8 (GLYCEROL-3-PHOSPHATE ACYLTRANSFERASE 8); acyltransferase/ glycerol-3-phosphate O-acyltransferase
AT3G29250	257774_at	-1.78269	oxidoreductase
AT1G14350	261491_at	-1.78398	FLP (FOUR LIPS); DNA binding / transcription factor
AT2G14890	266588_at	-1.78953	AGP9 (ARABINOGALACTAN PROTEIN 9)
AT4G21600	254392_at	-1.79146	ENDO5 (ENDONUCLEASE 5); T/G mismatch-specific endonuclease/ endonuclease/ nucleic acid binding / single-stranded DNA specific endodeoxyribonuclease
AT5G62920	247406_at	-1.80376	ARR6 (RESPONSE REGULATOR 6); transcription regulator/ two-component response regulator
AT5G43520	249097_at	-1.80459	DC1 domain-containing protein
AT3G28345	257899_at	-1.805	ABC transporter family protein
AT5G49360	248622_at	-1.81223	BXL1 (BETA-XYLOSIDASE 1); hydrolase, hydrolyzing O-glycosyl compounds
AT4G37800	253040_at	-1.81924	xyloglucan:xyloglucosyl transferase, putative / xyloglucan endotransglycosylase, putative / endo-xyloglucan transferase, putative
AT5G65810	247161_at	-1.82186	similar to unknown protein [Arabidopsis thaliana] (TAIR:AT3G49720.1); similar to unknown protein [Arabidopsis thaliana] (TAIR:AT3G49720.2); similar to hypothetical protein [Vitis vinifera] (GB:CAN74732.1); contains domain S-adenosyl-L-methionine-dependent methyltransferases (SSF53335)
AT4G11290	254914_at	-1.82541	peroxidase, putative
AT5G58570	247800_at	-1.82858	unknown protein
AT1G52830	260152_at	-1.82935	IAA6 (indoleacetic acid-induced protein 6); transcription factor
AT4G19690	254550_at	-1.83112	IRT1 (IRON-REGULATED TRANSPORTER 1); cadmium ion transmembrane transporter/ iron ion transmembrane transporter/ manganese ion transmembrane transporter/ zinc ion transmembrane transporter
AT5G44020	249073_at	-1.83859	acid phosphatase class B family protein
AT1G73260	260101_at	-1.83919	trypsin and protease inhibitor family protein / Kunitz family protein
AT4G31470	253527_at	-1.84376	pathogenesis-related protein, putative
AT5G23020	249867_at	-1.84594	IMS2/MAM-L/MAM3 (METHYLTHIOALKYMALATE SYNTHASE-LIKE); 2-isopropylmalate synthase/ methylthioalkylmalate synthase
AT1G09750	264672_at	-1.84678	chloroplast nucleoid DNA-binding protein-related
AT1G11080	260475_at	-1.84696	SCPL31 (serine carboxypeptidase-like 31); serine carboxypeptidase
AT2G03200	266708_at	-1.84924	aspartyl protease family protein
AT4G05200	255266_at	-1.85884	protein kinase family protein
AT3G13980	258196_at	-1.86078	similar to unknown protein [Arabidopsis thaliana] (TAIR:AT1G54200.1); similar to hypothetical protein [Vitis vinifera] (GB:CAN69469.1)
AT5G26200	246854_at	-1.86248	mitochondrial substrate carrier family protein
AT1G62660	265118_at	-1.86296	beta-fructosidase (BFRUCT3) / beta-fructofuranosidase / invertase, vacuolar
AT5G38010;AT5G37950	249596_s_at	-1.86348	[AT5G38010, UDP-glucoronosyl/UDP-glucosyl transferase family protein];[AT5G37950, transferase, transferring hexosyl groups]
AT1G45130	260944_at	-1.8682	BGAL5 (beta-galactosidase 5); beta-galactosidase
AT4G02290	255517_at	-1.87016	ATGH9B13 (ARABIDOPSIS THALIANA GLYCOSYL HYDROLASE 9B13); hydrolase, hydrolyzing O-glycosyl compounds
AT1G52190	259839_at	-1.87057	proton-dependent oligopeptide transport (POT) family protein
AT3G23805	257204_at	-1.87585	RALFL24 (RALF-LIKE 24)
AT1G61810	264433_at	-1.88387	BGLU45; hydrolase, hydrolyzing O-glycosyl compounds
AT1G51850	246366_at	-1.88402	leucine-rich repeat protein kinase, putative
AT5G23870	249807_at	-1.88596	pectinacetylesterase family protein
AT4G35060	253172_at	-1.89165	heavy-metal-associated domain-containing protein / copper chaperone (CCH)-related
AT3G52480	252057_at	-1.89257	unknown protein
AT3G45700	252536_at	-1.89672	proton-dependent oligopeptide transport (POT) family protein
AT5G55050	248118_at	-1.89674	GDSL-motif lipase/hydrolase family protein
AT5G44480	249057_at	-1.89759	DUR (DEFECTIVE UGE IN ROOT); catalytic
AT2G30010	266805_at	-1.89976	similar to PMR5 (POWDERY MILDEW RESISTANT 5) [Arabidopsis thaliana] (TAIR:AT5G58600.1); similar to unnamed protein product [Vitis vinifera] (GB:CAO21434.1); contains InterPro domain Protein of unknown function DUF231, plant (InterPro:IPR004253)
AT4G00700	255630_at	-1.9002	C2 domain-containing protein
AT1G52070	265050_at	-1.90464	jacalin lectin family protein
AT5G66280	247094_at	-1.90669	GMD1 (GDP-D-MANNOSE 4,6-DEHYDRATASE 1); GDP-mannose 4,6-dehydratase
AT3G18000	258218_at	-1.90785	[AT3G17998, CPuORF30 (Conserved peptide upstream open reading frame 30)];[AT3G18000, NMT1 (N-METHYLTRANSFERASE 1); phosphoethanolamine N-methyltransferase]
AT2G39040	266191_at	-1.91041	peroxidase, putative
AT3G63470	251116_at	-1.91146	SCPL40 (serine carboxypeptidase-like 40); serine carboxypeptidase
AT5G55480	248085_at	-1.91397	glycerophosphoryl diester phosphodiesterase family protein
AT4G29700	253697_at	-1.91885	type I phosphodiesterase/nucleotide pyrophosphatase family protein
AT1G06080	260957_at	-1.92343	ADS1 (DELTA 9 DESATURASE 1); oxidoreductase
AT1G25230	245637_at	-1.92677	purple acid phosphatase family protein
AT1G18880	261425_at	-1.93247	proton-dependent oligopeptide transport (POT) family protein
AT5G65010	247218_at	-1.93798	ASN2 (ASPARAGINE SYNTHETASE 2); asparagine synthase (glutamine-hydrolyzing)
AT5G07110	250663_at	-1.93885	prenylated rab acceptor (PRA1) family protein
AT4G15390	245555_at	-1.94272	transferase family protein
AT2G38170	267093_at	-1.94274	CAX1 (CATION EXCHANGER 1); calcium ion transmembrane transporter/ calcium:hydrogen antiporter
AT5G01320;AT5G01330	251112_s_at	-1.94705	[AT5G01320, pyruvate decarboxylase, putative];[AT5G01330, PDC3 (PYRUVATE DECARBOXYLASE-3); pyruvate decarboxylase]
AT1G08590	264804_at	-1.94706	CLAVATA1 receptor kinase (CLV1)
AT1G73620	260077_at	-1.94759	thaumatin-like protein, putative / pathogenesis-related protein, putative
AT5G10130	250469_at	-1.95108	pollen Ole e 1 allergen and extensin family protein
AT3G18000	258217_at	-1.95396	[AT3G17998, CPuORF30 (Conserved peptide upstream open reading frame 30)];[AT3G18000, NMT1 (N-METHYLTRANSFERASE 1); phosphoethanolamine N-methyltransferase]
AT1G34510	261157_at	-1.95502	peroxidase, putative
AT3G23800	257197_at	-1.95639	selenium-binding family protein
AT4G00680	255632_at	-1.95715	actin-depolymerizing factor, putative
AT2G28630	263443_at	-1.9581	beta-ketoacyl-CoA synthase family protein
AT1G19530	260668_at	-1.95848	similar to unnamed protein product [Vitis vinifera] (GB:CAO61141.1)
AT3G27170	256751_at	-1.96393	CLC-B (chloride channel protein B); anion channel/ voltage-gated chloride channel
AT1G04680	264611_at	-1.96768	pectate lyase family protein
AT5G42860	249167_at	-1.97683	similar to unknown protein [Arabidopsis thaliana] (TAIR:AT1G45688.1); similar to H0814G11.12 [Oryza sativa (indica cultivar-group)] (GB:CAJ86345.1); similar to CAA30379.1 protein [Oryza sativa] (GB:CAB53482.1)
AT4G15340	245258_at	-1.9771	ATPEN1 (Arabidopsis thaliana pentacyclic triterpene synthase 1); catalytic/ lyase
AT4G37160	246229_at	-1.98151	SKS15 (SKU5 Similar 15); copper ion binding
AT3G53980	251928_at	-1.98747	protease inhibitor/seed storage/lipid transfer protein (LTP) family protein
NA	248636_at	-1.99683	no_match
AT1G19050	259466_at	-1.99752	ARR7 (RESPONSE REGULATOR 7); transcription regulator/ two-component response regulator
AT3G24450	256621_at	-2.00708	copper-binding family protein
AT3G20015	256626_at	-2.0072	pepsin A
AT4G36430	246228_at	-2.01738	peroxidase, putative
AT5G37690	249576_at	-2.01887	GDSL-motif lipase/hydrolase family protein
AT1G12560	259525_at	-2.02103	ATEXPA7 (ARABIDOPSIS THALIANA EXPANSIN A7)
AT1G76090	261727_at	-2.0227	SMT3 (S-adenosyl-methionine-sterol-C-methyltransferase 3); S-adenosylmethionine-dependent methyltransferase
AT5G35740	249718_at	-2.02287	glycosyl hydrolase family protein 17
AT5G60890	247600_at	-2.02494	ATMYB34/ATR1/MYB34 (ALTERED TRYPTOPHAN REGULATION, MYB DOMAIN PROTEIN 34); DNA binding / kinase/ transcription activator/ transcription factor
AT3G19430	258008_at	-2.03233	late embryogenesis abundant protein-related / LEA protein-related
AT1G64640	261975_at	-2.03416	plastocyanin-like domain-containing protein
AT2G39380	266975_at	-2.03471	ATEXO70H2 (EXOCYST SUBUNIT EXO70 FAMILY PROTEIN H2); protein binding
AT4G20390	254474_at	-2.04601	integral membrane family protein
AT3G16530	257206_at	-2.04809	legume lectin family protein
AT2G47540	245172_at	-2.04865	pollen Ole e 1 allergen and extensin family protein
AT3G51330	252098_at	-2.05241	aspartyl protease family protein
AT4G01630	255591_at	-2.05981	ATEXPA17 (ARABIDOPSIS THALIANA EXPANSIN A17)
AT1G01750	261562_at	-2.0607	actin-depolymerizing factor, putative
AT5G63660	247337_at	-2.06757	LCR74/PDF2.5 (Low-molecular-weight cysteine-rich 74)
AT1G70990	262315_at	-2.06767	proline-rich family protein
AT1G50010	261639_at	-2.07858	TUA2 (tubulin alpha-2 chain)
AT1G62480	265116_at	-2.08395	vacuolar calcium-binding protein-related
AT5G44550	249061_at	-2.08451	integral membrane family protein
AT3G13750	256772_at	-2.08941	BGAL1 (BETA GALACTOSIDASE 1); beta-galactosidase
AT5G12940	250277_at	-2.09974	leucine-rich repeat family protein
AT5G60530	247645_at	-2.09988	late embryogenesis abundant protein-related / LEA protein-related
AT1G06980	256066_at	-2.10152	similar to unknown protein [Arabidopsis thaliana] (TAIR:AT2G30230.1); similar to unnamed protein product [Vitis vinifera] (GB:CAO21365.1); similar to hypothetical protein [Vitis vinifera] (GB:CAN59819.1)
AT1G30750	263227_at	-2.10212	similar to Hypothetical protein CBG24759 [Caenorhabditis briggsae] (GB:CAE56916.1); contains InterPro domain Protein of unknown function DUF1720 (InterPro:IPR013182)
AT4G32350	253478_at	-2.10294	similar to unknown protein [Arabidopsis thaliana] (TAIR:AT1G79910.1); similar to unnamed protein product [Vitis vinifera] (GB:CAO65537.1); contains InterPro domain Protein of unknown function DUF292, eukaryotic (InterPro:IPR005061)
AT5G63600	247333_at	-2.1042	flavonol synthase, putative
AT1G52060	265049_at	-2.11191	similar to jacalin lectin family protein [Arabidopsis thaliana] (TAIR:AT1G52070.1); similar to jasmonate inducible protein [Brassica napus] (GB:CAA72271.1); contains InterPro domain Mannose-binding lectin (InterPro:IPR001229)
AT5G64620	247246_at	-2.11508	C/VIF2 (CELL WALL / VACUOLAR INHIBITOR OF FRUCTOSIDASE 2); pectinesterase inhibitor
AT2G44380	267385_at	-2.11631	DC1 domain-containing protein
AT1G19900	255814_at	-2.11823	glyoxal oxidase-related
AT5G26260	246825_at	-2.12065	meprin and TRAF homology domain-containing protein / MATH domain-containing protein
AT5G43350;AT5G43370	249152_s_at	-2.12541	[AT5G43350, ATPT1 (PHOSPHATE TRANSPORTER 1); carbohydrate transmembrane transporter/ phosphate transmembrane transporter/ sugar:hydrogen ion symporter];[AT5G43370, APT1/PHT1;2/PHT2 (PHOSPHATE TRANSPORTER 2); carbohydrate transmembrane transporter/ inorganic phosphate transmembrane transporter/ phosphate transmembrane transporter/ sugar:hydrogen ion symporter]
AT3G05490	259106_at	-2.12919	RALFL22 (RALF-LIKE 22)
AT2G29750	266669_at	-2.13086	UDP-glucoronosyl/UDP-glucosyl transferase family protein
AT4G15920	245524_at	-2.13968	nodulin MtN3 family protein
AT5G39860	249383_at	-2.14846	PRE1 (PACLOBUTRAZOL RESISTANCE1); DNA binding / transcription factor
AT1G12240	260969_at	-2.1493	ATBETAFRUCT4/VAC-INV (VACUOLAR INVERTASE); beta-fructofuranosidase/ hydrolase, hydrolyzing O-glycosyl compounds
AT5G60660	247586_at	-2.15059	PIP2;4/PIP2F (plasma membrane intrinsic protein 2;4); water channel
AT2G36830	263867_at	-2.15516	GAMMA-TIP (Tonoplast intrinsic protein (TIP) gamma); water channel
AT4G28780	253736_at	-2.15729	GDSL-motif lipase/hydrolase family protein
AT3G54420	251895_at	-2.1598	ATEP3 (Arabidopsis thaliana chitinase class IV); chitinase
AT1G04040	265042_at	-2.16145	acid phosphatase class B family protein
AT4G40090	252833_at	-2.16815	AGP3 (ARABINOGALACTAN-PROTEIN 3)
AT3G54700;AT2G38940	266184_s_at	-2.17283	[AT3G54700, carbohydrate transmembrane transporter/ phosphate transmembrane transporter/ sugar:hydrogen ion symporter];[AT2G38940, ATPT2 (PHOSPHATE TRANSPORTER 2); carbohydrate transmembrane transporter/ phosphate transmembrane transporter/ sugar:hydrogen ion symporter]
AT2G21540	263765_at	-2.17973	SEC14 cytosolic factor, putative / phosphoglyceride transfer protein, putative
AT3G06390	258905_at	-2.18136	integral membrane family protein
AT4G19030	254606_at	-2.186	NLM1 (NOD26-like intrinsic protein 1;1); water channel
AT1G22550	261924_at	-2.19504	proton-dependent oligopeptide transport (POT) family protein
AT1G51830	246375_at	-2.19801	ATP binding / kinase/ protein serine/threonine kinase
AT3G12110	256275_at	-2.20774	ACT11 (ACTIN-11); structural constituent of cytoskeleton
AT1G48930	260758_at	-2.21327	ATGH9C1 (ARABIDOPSIS THALIANA GLYCOSYL HYDROLASE 9C1); hydrolase, hydrolyzing O-glycosyl compounds
AT2G37180;AT2G37170	265444_s_at	-2.22329	[AT2G37180, RD28 (plasma membrane intrinsic protein 2;3); water channel];[AT2G37170, PIP2B (plasma membrane intrinsic protein 2;2); water channel]
AT5G66390	247091_at	-2.22341	peroxidase 72 (PER72) (P72) (PRXR8)
AT2G45470	251395_at	-2.224	FLA8 (Arabinogalactan protein 8)
AT4G37070;AT4G37060	246252_s_at	-2.22462	[AT4G37070, PLA IVA/PLP1; nutrient reservoir];[AT4G37060, PLA IVB/PLP5 (Patatin-like protein 5); nutrient reservoir]
AT1G22335	255962_at	-2.22564	RNA binding
AT1G22330	255969_at	-2.23282	RNA binding
AT1G78000	262133_at	-2.23349	SULTR1;2 (SULFATE TRANSPORTER 1;2); sulfate transmembrane transporter
AT2G44740	266873_at	-2.24218	CYCP4;1 (cyclin p4;1); cyclin-dependent protein kinase
AT2G48130	262349_at	-2.24323	protease inhibitor/seed storage/lipid transfer protein (LTP) family protein
AT2G43590	260560_at	-2.25018	chitinase, putative
AT1G04820	261129_at	-2.25121	TUA4 (tubulin alpha-4 chain)
AT4G25780	254024_at	-2.25564	pathogenesis-related protein, putative
AT4G02330	255524_at	-2.25674	ATPMEPCRB; pectinesterase
AT5G24580	249755_at	-2.26521	copper-binding family protein
AT4G12330	254836_at	-2.26848	CYP706A7 (cytochrome P450, family 706, subfamily A, polypeptide 7); oxygen binding
AT5G54370	248178_at	-2.27412	late embryogenesis abundant protein-related / LEA protein-related
AT3G06770	258528_at	-2.27938	glycoside hydrolase family 28 protein / polygalacturonase (pectinase) family protein
AT4G22212	254361_at	-2.3078	Encodes a defensin-like (DEFL) family protein.
AT1G12080	264342_at	-2.31164	contains domain PTHR22683 (PTHR22683)
AT5G65530	247170_at	-2.32484	protein kinase, putative
AT5G58860	247765_at	-2.32782	CYP86A1 (cytochrome P450, family 86, subfamily A, polypeptide 1); oxygen binding
AT5G19970	246142_at	-2.33397	similar to unnamed protein product [Vitis vinifera] (GB:CAO65601.1)
AT1G20070	261247_at	-2.35236	unknown protein
AT5G19600	245912_at	-2.35537	SULTR3;5; sulfate transmembrane transporter
AT4G04840	255298_at	-2.35845	methionine sulfoxide reductase domain-containing protein / SeIR domain-containing protein
AT1G80280	260297_at	-2.36837	hydrolase, alpha/beta fold family protein
AT3G54400	251899_at	-2.37037	aspartyl protease family protein
AT1G30720;AT1G30730	263216_s_at	-2.37193	[AT1G30720, FAD-binding domain-containing protein];[AT1G30730, FAD-binding domain-containing protein]
AT2G32990	267595_at	-2.38194	ATGH9B8 (ARABIDOPSIS THALIANA GLYCOSYL HYDROLASE 9B8); hydrolase, hydrolyzing O-glycosyl compounds
AT5G59780	247696_at	-2.38284	MYB59 (myb domain protein 59); DNA binding / transcription factor
AT5G64100	247297_at	-2.3949	peroxidase, putative
AT2G21880	263876_at	-2.40061	AtRABG2/AtRab7A (Arabidopsis Rab GTPase homolog G2); GTP binding
AT5G55730	248074_at	-2.41388	FLA1
AT2G19660	266688_at	-2.42929	DC1 domain-containing protein
AT2G38750	266418_at	-2.42942	ANNAT4 (ANNEXIN ARABIDOPSIS 4); calcium ion binding / calcium-dependent phospholipid binding
AT2G38760	266419_at	-2.43646	ANNAT3 (ANNEXIN ARABIDOPSIS 3); calcium ion binding / calcium-dependent phospholipid binding
AT1G75780	262978_at	-2.43904	TUB1 (tubulin beta-1 chain); structural molecule
AT5G44130	249037_at	-2.44756	FLA13 (FASCICLIN-LIKE ARABINOGALACTAN PROTEIN 13 PRECURSOR)
AT2G10940	265400_at	-2.4569	protease inhibitor/seed storage/lipid transfer protein (LTP) family protein
AT1G61590	265031_at	-2.45894	protein kinase, putative
AT4G30610	253579_at	-2.46016	BRS1 (BRI1 SUPPRESSOR 1)
AT3G48970	252296_at	-2.4754	copper-binding family protein
AT2G04780	263628_at	-2.47665	FLA7
AT5G23860	249818_at	-2.48251	TUB8 (tubulin beta-8)
AT3G18200	258145_at	-2.48617	nodulin MtN21 family protein
AT1G06120;AT1G06090	260950_s_at	-2.4936	[AT1G06120, fatty acid desaturase family protein];[AT1G06090, fatty acid desaturase family protein]
AT3G25190	257823_at	-2.49366	nodulin, putative
AT5G59520	247678_at	-2.49558	ZIP2 (ZINC TRANSPORTER 2 PRECURSOR); transferase, transferring glycosyl groups / zinc ion transmembrane transporter
AT1G62980	261099_at	-2.49651	ATEXPA18 (ARABIDOPSIS THALIANA EXPANSIN A18)
AT4G37450	253050_at	-2.50962	AGP18 (Arabinogalactan protein 18)
AT2G23540	267121_at	-2.52631	GDSL-motif lipase/hydrolase family protein
AT4G23400	254239_at	-2.52645	PIP1;5/PIP1D (plasma membrane intrinsic protein 1;5); water channel
AT1G77760	259681_at	-2.54607	NIA1 (NITRATE REDUCTASE 1)
AT1G16390	262730_at	-2.54979	ATOCT3 (ARABIDOPSIS THALIANA ORGANIC CATION/CARNITINE TRANSPORTER2); carbohydrate transmembrane transporter/ sugar:hydrogen ion symporter
AT5G16590	250102_at	-2.55771	leucine-rich repeat transmembrane protein kinase, putative
AT3G54770	251857_at	-2.56345	RNA recognition motif (RRM)-containing protein
AT5G20740	246002_at	-2.57841	invertase/pectin methylesterase inhibitor family protein
AT4G11210	254909_at	-2.58409	disease resistance-responsive family protein / dirigent family protein
AT1G77330	246390_at	-2.58803	1-aminocyclopropane-1-carboxylate oxidase, putative / ACC oxidase, putative
AT2G25810	266649_at	-2.61013	TIP4;1 (tonoplast intrinsic protein 4;1); water channel
AT5G64120	247327_at	-2.62232	peroxidase, putative
AT5G23830	249812_at	-2.62246	MD-2-related lipid recognition domain-containing protein / ML domain-containing protein
AT4G07820	255160_at	-2.64056	pathogenesis-related protein, putative
AT5G35940	249675_at	-2.64769	jacalin lectin family protein
AT1G69570	259834_at	-2.66464	Dof-type zinc finger domain-containing protein
AT5G48460	248656_at	-2.66662	fimbrin-like protein, putative
AT5G06200	250717_at	-2.67208	integral membrane family protein
AT3G11550	259291_at	-2.67467	integral membrane family protein
AT1G13300	259365_at	-2.68764	myb family transcription factor
AT2G38380;AT2G38390	267053_s_at	-2.69852	[AT2G38380, peroxidase 22 (PER22) (P22) (PRXEA) / basic peroxidase E];[AT2G38390, peroxidase, putative]
AT5G04960	250801_at	-2.70092	pectinesterase family protein
AT2G39430	266978_at	-2.71137	disease resistance-responsive protein-related / dirigent protein-related
AT3G58550	251531_at	-2.72328	protease inhibitor/seed storage/lipid transfer protein (LTP) family protein
AT3G48100	252374_at	-2.73941	ARR5 (ARABIDOPSIS RESPONSE REGULATOR 5); transcription regulator/ two-component response regulator
AT2G43050	265246_at	-2.74292	ATPMEPCRD; pectinesterase
AT5G15180	250157_at	-2.74811	peroxidase, putative
AT1G15210	262575_at	-2.74857	ATPDR7/PDR7 (PLEIOTROPIC DRUG RESISTANCE 7); ATPase, coupled to transmembrane movement of substances
AT4G08300	255127_at	-2.7534	nodulin MtN21 family protein
AT3G49780	252234_at	-2.76234	ATPSK4 (PHYTOSULFOKINE 4 PRECURSOR); growth factor
AT5G45670	248912_at	-2.77729	GDSL-motif lipase/hydrolase family protein
AT5G15350	250110_at	-2.78035	plastocyanin-like domain-containing protein
AT5G61660	247541_at	-2.7804	glycine-rich protein
AT1G53830	262198_at	-2.78507	ATPME2 (Arabidopsis thaliana pectin methylesterase 2)
AT3G23730	257203_at	-2.84298	xyloglucan:xyloglucosyl transferase, putative / xyloglucan endotransglycosylase, putative / endo-xyloglucan transferase, putative
AT3G05150	259351_at	-2.85797	sugar transporter family protein
AT5G56870	247954_at	-2.85929	BGAL4 (beta-galactosidase 4); beta-galactosidase
AT1G22500	261927_at	-2.87305	zinc finger (C3HC4-type RING finger) family protein
AT4G23690	254226_at	-2.89398	disease resistance-responsive family protein / dirigent family protein
AT3G16180	258332_at	-2.90066	proton-dependent oligopeptide transport (POT) family protein
AT5G17820	250059_at	-2.92284	peroxidase 57 (PER57) (P57) (PRXR10)
AT4G16260	245393_at	-2.92342	glycosyl hydrolase family 17 protein
AT2G19970	265588_at	-2.92352	pathogenesis-related protein, putative
AT3G46280	252511_at	-2.9299	protein kinase-related
AT1G05660;AT1G05650	263229_s_at	-2.93291	[AT1G05660, polygalacturonase, putative / pectinase, putative];[AT1G05650, polygalacturonase, putative / pectinase, putative]
AT5G05500	250778_at	-2.93338	pollen Ole e 1 allergen and extensin family protein
AT5G48070	248732_at	-2.96318	ATXTH20 (XYLOGLUCAN ENDOTRANSGLUCOSYLASE/HYDROLASE 20); hydrolase, acting on glycosyl bonds
AT1G11545	261825_at	-2.99171	xyloglucan:xyloglucosyl transferase, putative / xyloglucan endotransglycosylase, putative / endo-xyloglucan transferase, putative
AT5G05960	250764_at	-3.03381	protease inhibitor/seed storage/lipid transfer protein (LTP) family protein
AT2G39530	266967_at	-3.03786	integral membrane protein, putative
AT3G62680	251226_at	-3.04917	PRP3 (PROLINE-RICH PROTEIN 3); structural constituent of cell wall
AT2G36100	263284_at	-3.06185	integral membrane family protein
AT1G44970	260941_at	-3.07198	peroxidase, putative
AT5G67400	246991_at	-3.07439	peroxidase 73 (PER73) (P73) (PRXR11)
AT1G29660	259786_at	-3.08486	GDSL-motif lipase/hydrolase family protein
AT1G47600;AT1G51470	262427_s_at	-3.09139	[AT1G47600, glycosyl hydrolase family 1 protein];[AT1G51470, glycosyl hydrolase family 1 protein]
AT3G62270	251254_at	-3.11863	anion exchange family protein
AT3G53250	251977_at	-3.12203	auxin-responsive family protein
AT1G72200	259854_at	-3.12895	zinc finger (C3HC4-type RING finger) family protein
AT4G25250	254056_at	-3.12916	invertase/pectin methylesterase inhibitor family protein
AT5G46900;AT5G46890	248844_s_at	-3.16475	[AT5G46900, protease inhibitor/seed storage/lipid transfer protein (LTP) family protein];[AT5G46890, protease inhibitor/seed storage/lipid transfer protein (LTP) family protein]
AT1G73600	259842_at	-3.18543	[AT1G73602, CPuORF32 (Conserved peptide upstream open reading frame 32)];[AT1G73600, phosphoethanolamine N-methyltransferase]
AT4G26010	253998_at	-3.19806	peroxidase, putative
AT1G14120	262608_at	-3.20915	2-oxoglutarate-dependent dioxygenase, putative
AT4G23700	254215_at	-3.24613	ATCHX17 (CATION/H+ EXCHANGER 17); monovalent cation:proton antiporter
AT4G35720	253155_at	-3.27388	similar to unknown protein [Arabidopsis thaliana] (TAIR:AT4G35690.1); similar to unnamed protein product [Vitis vinifera] (GB:CAO23717.1); contains InterPro domain Protein of unknown function DUF241, plant (InterPro:IPR004320)
AT2G06850	266215_at	-3.27572	EXGT-A1 (ENDOXYLOGLUCAN TRANSFERASE); hydrolase, acting on glycosyl bonds
AT1G32450	260693_at	-3.29567	proton-dependent oligopeptide transport (POT) family protein
AT3G01260	259264_at	-3.36202	aldose 1-epimerase family protein
AT1G76240	261772_at	-3.38009	similar to unknown protein [Arabidopsis thaliana] (TAIR:AT2G17080.1); similar to Os06g0725500 [Oryza sativa (japonica cultivar-group)] (GB:NP_001058623.1); similar to hypothetical protein OsI_023643 [Oryza sativa (indica cultivar-group)] (GB:EAZ02411.1); contains InterPro domain Protein of unknown function DUF241, plant (InterPro:IPR004320)
AT2G27370	265645_at	-3.38856	integral membrane family protein
AT5G62340	247477_at	-3.38964	invertase/pectin methylesterase inhibitor family protein
AT4G25260	254110_at	-3.39705	invertase/pectin methylesterase inhibitor family protein
AT3G21770	257952_at	-3.43714	peroxidase 30 (PER30) (P30) (PRXR9)
AT1G30870	265102_at	-3.50524	cationic peroxidase, putative
AT5G64570	247266_at	-3.51466	XYL4 (beta-xylosidase 4); hydrolase, hydrolyzing O-glycosyl compounds
AT4G12730	254785_at	-3.51892	FLA2
AT2G28670	263437_at	-3.59161	disease resistance-responsive family protein / fibroin-related
AT4G11190	254907_at	-3.62638	disease resistance-responsive family protein / dirigent family protein
AT3G09220	259036_at	-3.6373	LAC7 (laccase 7); copper ion binding / oxidoreductase
AT4G21850	254387_at	-3.66321	methionine sulfoxide reductase domain-containing protein / SeIR domain-containing protein
AT3G24290;AT3G24300	257162_s_at	-3.66989	[AT3G24290, ammonium transporter, putative];[AT3G24300, AMT1;3/ATAMT1;3 (AMMONIUM TRANSPORTER 1;3); ammonium transmembrane transporter]
AT2G18980	266941_at	-3.68773	peroxidase, putative
AT5G44380	249045_at	-3.68954	FAD-binding domain-containing protein
AT2G30210	267307_at	-3.7496	LAC3 (laccase 3); copper ion binding / oxidoreductase
AT1G66280;AT1G66270	260130_s_at	-3.76056	[AT1G66280, glycosyl hydrolase family 1 protein];[AT1G66270, beta-glucosidase (PSR3.2)]
AT3G04720	258791_at	-3.78661	PR4 (PATHOGENESIS-RELATED 4)
AT1G05250;AT1G05240	264567_s_at	-3.81892	[AT1G05250, peroxidase, putative];[AT1G05240, peroxidase, putative]
AT5G10430	250437_at	-3.874	AGP4 (ARABINOGALACTAN-PROTEIN 4)
AT4G39675	252882_at	-3.87717	unknown protein
AT4G02270	255516_at	-3.95173	pollen Ole e 1 allergen and extensin family protein
AT2G32300	266356_at	-3.95491	UCC1 (UCLACYANIN 1); copper ion binding
AT3G12500	256243_at	-4.00738	ATHCHIB (BASIC CHITINASE); chitinase
AT1G03870	265066_at	-4.09987	FLA9
AT2G32270	266336_at	-4.13026	ZIP3 (ZINC TRANSPORTER 3 PRECURSOR); zinc ion transmembrane transporter
AT1G65310	264157_at	-4.28573	ATXTH17 (XYLOGLUCAN ENDOTRANSGLUCOSYLASE/HYDROLASE 17); hydrolase, acting on glycosyl bonds
AT4G13580	254718_at	-4.3584	disease resistance-responsive family protein
AT5G15290	250165_at	-4.43247	integral membrane family protein
AT2G37130	265471_at	-4.4425	peroxidase 21 (PER21) (P21) (PRXR5)
AT3G01190	259276_at	-4.45409	peroxidase 27 (PER27) (P27) (PRXR7)
AT5G42180	249227_at	-4.61286	peroxidase 64 (PER64) (P64) (PRXR4)
AT4G12550	254828_at	-4.6706	AIR1 (Auxin-Induced in Root cultures 1); lipid binding
AT4G17340	245399_at	-4.76982	DELTA-TIP2/TIP2;2 (tonoplast intrinsic protein 2;2); water channel
AT5G59090	247755_at	-4.83102	ATSBT4.12; subtilase
AT4G11650	254889_at	-4.90346	ATOSM34 (OSMOTIN 34)
AT5G47450	248790_at	-5.2273	AtTIP2;3 (Arabidopsis thaliana tonoplast intrinsic protein 2;3); water channel
AT4G12510;AT4G12520	254820_s_at	-5.35242	[AT4G12510, protease inhibitor/seed storage/lipid transfer protein (LTP) family protein];[AT4G12520, protease inhibitor/seed storage/lipid transfer protein (LTP) family protein]
AT4G30170	253667_at	-5.60616	peroxidase, putative
